# Supplementary material for: Effects of topical fluoride application on oral microbiota in young children with severe dental caries
Source: Front Cell Infect Microbiol. 2023 Mar 7;13:1104343. doi: 10.3389/fcimb.2023.1104343 (PMC10028198; doi:10.3389/fcimb.2023.1104343)
Supplement: Supplementary file 1 [file Table_1.xls]

## Sheet: Sheet1
#OTUID	AHD1	AHD14	AHD3	AHD7	AHDB	AHP1	AHP14	AHP3	AHP7	AHPB	BHD1	BHD14	BHD3	BHD7	BHDB	BHP1	BHP14	BHP3	BHP7	BHPB	CHD1	CHD14	CHD3	CHD7	CHDB	CHP1	CHP14	CHP3	CHP7	CHPB	DHD1	DHD14	DHD3	DHD7	DHDB	DHP1	DHP14	DHP3	DHP7	DHPB	EHD1	EHD14	EHD3	EHD7	EHDB	EHP1	EHP14	EHP3	EHP7
OTU1	4956	1777	7571	7295	6802	8537	4603	6739	6528	6665	15877	12404	13648	14258	11610	5740	4177	6903	7281	7335	6028	14217	5793	4569	5699	698	6740	5854	7662	618	4179	7774	5862	9489	5994	8213	8345	11153	9568	10493	10781	3233	5279	6987	6769	5849	7280	2360	8688
OTU10	441	2120	1846	2005	939	531	445	1432	480	682	1391	1289	985	1507	1111	1218	1309	645	1068	1021	741	671	1024	720	479	153	197	121	174	49	2668	3170	4103	3257	3305	152	60	109	83	129	356	1020	338	419	171	517	83	2646	913
OTU100	46	24	56	27	120	5	11	3	0	17	90	112	414	161	223	12	38	2	25	29	136	29	76	42	61	5	1	48	4	0	26	39	3	7	12	2	5	8	5	4	9	189	20	31	4	10	21	8	2
OTU10047	1	12	8	16	1	5	16	11	0	6	14	20	17	12	25	1	0	1	6	2	5	4	17	21	36	0	1	0	0	0	1	3	1	1	2	2	1	1	2	1	2	0	0	2	0	0	0	0	0
OTU101	0	1	4	0	1	0	0	1	3	1	8	46	50	103	12	0	0	0	1	0	0	0	0	0	0	1	0	0	1	2	0	2	2	0	1	1	1	1	0	2	6	0	1	0	0	7	1	3	0
OTU102	10	1	1	0	2	0	0	3	0	0	1	1	3	0	0	1	1	0	1	0	1	1	0	1	2	58	22	48	5	64	1	1	0	0	0	0	1	1	0	0	40	16	18	4	26	7	34	30	1
OTU103	2	0	2	2	0	1	1	3	0	1	418	176	1317	958	395	4	0	0	0	0	0	0	0	2	1	3	0	0	1	3	1	1	0	5	3	4	0	1	0	1	0	3	2	1	0	0	0	0	0
OTU104	46	144	23	148	17	31	122	14	75	107	36	32	14	20	15	153	111	139	121	82	43	133	98	136	97	3	23	36	69	4	9	41	20	7	3	11	11	14	1	15	87	88	29	23	119	46	32	571	218
OTU105	3	3	2	0	9	3	2	2	0	1	2	1	4	4	4	4	1	2	2	0	3	1	3	1	1	1541	8	17	4	1498	3	1	4	2	0	6	0	3	1	0	0	2	1	0	0	2	0	1	0
OTU106	0	0	1	0	0	0	0	2	0	0	9	0	2	2	5	39	99	75	63	20	1	4	3	1	1	4	4	0	3	1	36	81	26	108	76	45	14	8	29	12	48	392	68	236	134	33	21	73	246
OTU107	40	1	3	0	0	1	0	2	0	0	7	0	5	0	0	2	5	0	9	2	4	5	0	0	3	113	78	31	11	86	3	0	0	0	0	1	2	0	1	0	73	30	53	7	149	23	128	97	1
OTU108	5	0	2	1	5	2	2	2	2	5	8	9	0	1	3	64	0	35	13	52	418	117	264	153	453	3	20	0	7	4	1	0	3	3	3	199	7	177	140	352	1	2	0	0	5	82	4	2	0
OTU109	37	57	160	117	64	62	22	30	4	143	584	492	333	310	395	21	42	45	43	78	149	195	192	272	206	0	8	26	14	2	71	176	56	30	34	27	46	122	33	34	26	69	34	19	3	28	73	12	23
OTU1099	2	0	0	0	0	0	1	0	0	1	2	0	1	0	0	0	1	0	1	0	0	0	1	0	0	261	0	0	1	236	0	0	0	0	0	0	0	0	0	0	0	0	0	0	0	0	0	0	0
OTU11	1126	5063	2839	852	635	1603	1105	487	104	796	1936	1283	2772	1565	1629	2895	530	2369	2658	2461	710	661	975	1160	838	53	162	362	158	60	703	381	543	1320	584	903	315	2848	2312	733	3215	674	2041	712	1427	495	3623	111	872
OTU110	1	0	0	4	2	5	8	8	9	23	1	3	0	4	0	24	79	40	22	15	350	502	381	593	344	0	3	6	0	1	2	1	2	3	2	2	20	6	3	3	1	3	0	0	0	0	0	22	0
OTU111	7	31	37	26	28	75	54	36	123	102	42	19	21	22	19	11	34	19	35	21	59	79	40	59	39	0	183	51	44	2	15	50	10	3	7	2	7	8	4	5	8	26	13	5	4	29	8	2	4
OTU112	32	27	7	37	54	8	18	5	14	55	2	2	0	2	1	19	22	18	7	37	189	170	146	118	60	1	2	0	0	0	1	8	0	1	1	21	2	28	9	3	100	1	0	1	9	35	0	6	1
OTU113	32	89	38	50	151	48	88	13	46	75	0	4	0	2	0	18	31	38	16	5	67	141	51	32	68	1	94	131	410	0	0	2	1	1	2	12	3	6	22	6	0	2	0	0	0	7	0	2	0
OTU1139	0	0	0	1	0	0	0	0	0	0	0	0	0	0	0	0	1	1	0	1	32	0	0	2	0	0	0	0	0	0	11	5	0	0	1	0	0	0	1	0	1	0	0	0	0	8	13	2	1
OTU114	11	8	0	0	3	0	7	0	1	0	1	7	2	1	0	1	10	0	10	0	3	8	2	0	3	4	51	75	8	4	2	8	1	0	0	0	14	1	5	1	22	29	31	83	43	8	12	25	8
OTU115	37	46	101	42	58	4	25	4	1	20	60	36	39	79	62	11	38	25	29	31	62	35	48	95	64	7	2	29	3	1	21	58	14	4	3	14	2	12	12	14	28	31	8	14	45	9	6	10	146
OTU116	6	89	12	79	30	26	51	12	90	187	10	1	1	3	3	1	1	0	1	0	223	342	154	201	114	10	15	7	0	14	3	1	0	1	1	6	1	1	4	4	31	5	0	2	4	7	3	2	0
OTU117	0	0	0	0	1	1	0	2	0	1	51	40	34	31	35	9	31	26	4	17	12	48	31	46	23	0	1	0	1	2	11	13	3	3	6	4	4	14	19	5	2	27	10	11	0	4	2	1	1
OTU118	18	18	33	6	16	29	3	7	6	17	589	175	484	718	456	1	21	0	11	3	189	5	21	14	4	4	2	15	25	2	22	20	3	4	2	4	1	28	5	8	14	117	15	6	3	20	41	9	7
OTU119	17	0	1	0	4	0	0	1	1	0	4	0	0	0	0	0	0	0	1	1	1	0	0	0	5	77	97	101	2	66	0	0	0	0	2	1	0	0	0	1	11	10	10	1	13	5	14	20	0
OTU12	40	68	106	65	109	135	42	604	131	326	103	79	87	97	102	192	307	473	194	101	325	173	620	84	116	12	23	10	28	4	79	22	167	10	43	175	1139	74	389	146	764	315	388	1240	172	859	833	2656	1608
OTU120	15	1	7	5	31	2	2	9	5	2	13	4	6	7	4	9	5	0	4	5	13	12	17	3	2	645	114	109	52	743	20	6	1	1	0	6	4	7	5	3	8	4	1	0	0	1	6	1	0
OTU121	79	166	150	282	81	93	245	60	235	262	218	242	55	59	94	196	286	320	158	180	253	297	227	552	294	7	25	3	51	12	90	258	42	39	26	43	50	82	47	45	26	44	8	7	4	22	12	17	2
OTU122	36	50	41	53	64	10	6	6	41	46	241	53	21	23	77	73	100	305	56	29	254	341	231	763	483	1	76	25	55	6	8	38	12	18	2	4	3	1	7	13	15	55	5	2	2	32	1	24	1
OTU123	12	37	18	55	78	3	0	0	5	6	24	19	11	21	50	14	12	14	5	17	99	112	127	53	66	0	38	30	47	1	10	34	10	8	4	12	45	33	17	34	9	2	1	1	9	2	4	0	6
OTU124	12	56	1	76	10	0	96	1	2	0	2	65	1	117	1	2	123	1	45	1	2	75	1	93	1	56	131	69	42	55	2	74	1	95	0	0	86	2	37	1	2	0	1	1	0	0	2	3	1
OTU125	8	7	12	16	19	0	1	1	0	1	60	39	11	42	61	4	5	6	6	15	31	25	15	21	16	1	2	5	0	1	8	12	2	1	2	2	0	9	2	7	13	16	1	7	28	9	17	4	64
OTU126	1	0	0	0	0	0	0	0	0	0	1	3	1	0	0	6	7	11	13	27	0	0	0	2	0	0	1	0	0	0	2	2	4	9	1	0	1	2	8	3	23	133	25	99	38	66	7	4	106
OTU127	0	0	0	0	0	0	0	0	0	0	0	0	0	0	0	10	0	35	29	29	0	0	0	0	0	0	0	0	0	0	0	0	0	0	0	0	0	0	0	0	6	0	7	48	22	1	2	1	123
OTU1276	0	14	46	7	8	27	9	27	22	29	20	28	25	53	50	6	62	16	8	53	1	7	2	6	3	0	104	23	15	1	14	55	12	2	7	1	4	5	4	3	2	11	4	1	2	7	8	2	0
OTU1279	2	9	2	5	2	3	2	9	24	6	1	0	1	2	0	12	39	10	14	8	3	12	3	6	1	0	1	0	1	0	26	14	10	21	34	18	26	6	9	6	10	30	4	13	18	4	4	12	11
OTU128	2	0	1	0	0	9	0	2	44	28	480	119	174	84	140	65	1	15	62	43	24	0	15	18	22	6	21	17	2	5	1	1	2	0	0	17	54	13	33	88	3	3	0	0	30	21	100	0	6
OTU1282	0	1	0	0	0	7	0	6	0	2	0	7	0	0	0	0	0	0	1	0	1	0	1	3	0	0	1	0	0	0	0	0	0	0	0	8	0	16	4	4	2	0	0	0	0	9	12	0	0
OTU129	0	0	0	0	0	0	3	0	1	1	28	51	48	29	67	3	11	2	0	3	2	1	0	0	0	0	0	0	0	0	1	3	0	1	1	0	4	6	11	3	0	0	0	0	1	0	0	1	1
OTU13	211	40	43	155	138	123	328	231	96	54	104	68	110	158	126	126	128	64	106	27	226	93	375	61	49	37	44	125	157	6	971	698	1558	1059	401	375	181	146	348	282	185	2174	731	359	1661	1411	190	1978	626
OTU130	14	1	4	2	22	3	1	3	0	2	6	2	3	2	2	5	1	1	3	0	6	7	4	0	7	24	239	142	10	29	7	0	0	0	5	5	1	1	0	2	2	8	0	1	2	5	2	5	1
OTU131	4	59	0	12	1	0	85	0	0	1	0	59	1	23	0	0	57	1	123	0	0	69	0	19	0	10	97	0	138	14	0	65	0	4	0	1	73	2	117	0	0	1	0	0	0	0	0	0	0
OTU132	228	0	6	1	16	0	0	0	1	0	4	1	6	1	1	5	1	0	2	2	2	2	1	0	4	36	263	84	18	34	7	0	0	0	1	4	0	3	0	1	15	5	8	11	34	7	13	29	2
OTU133	0	75	1	2	0	1	114	0	0	1	0	91	0	21	0	0	45	0	94	0	1	57	1	6	2	3	54	1	71	11	2	64	0	5	1	0	47	0	71	0	0	0	0	0	0	0	0	0	1
OTU134	21	3	3	3	26	1	3	2	2	1	5	2	3	7	0	3	1	1	3	2	8	5	8	1	4	534	124	81	219	496	5	3	2	3	1	3	2	1	6	2	9	2	0	3	2	1	2	25	1
OTU135	28	230	104	100	76	72	12	25	18	322	69	70	27	59	63	71	147	97	97	134	44	6	31	22	13	1	7	16	12	1	9	12	3	3	4	1	2	6	8	3	10	82	12	8	7	4	6	25	12
OTU136	0	0	0	0	1	14	1	3	40	7	1147	21	34	16	92	0	0	0	1	0	0	5	1	0	0	0	19	3	0	7	0	0	0	0	0	0	0	0	0	2	1	0	0	0	0	0	0	3	0
OTU1362	13	0	0	0	7	0	0	1	0	0	1	0	0	0	0	0	1	0	1	0	0	2	0	1	1	124	39	24	1	117	0	0	1	0	0	1	0	0	0	1	4	0	3	2	1	0	9	3	0
OTU137	0	0	2	2	0	1	0	0	0	0	44	29	248	71	33	0	0	0	0	1	4	17	11	12	5	2	1	0	1	1	4	0	0	1	3	2	0	0	0	1	1	1	0	2	0	2	0	0	0
OTU1374	28	42	53	17	10	25	10	18	46	29	3	3	0	2	0	10	45	12	19	13	6	10	2	3	2	0	1	0	1	0	20	23	11	36	30	4	4	6	10	11	3	1	1	4	0	0	9	2	8
OTU138	6	4	1	1	37	5	0	3	2	4	14	5	4	3	4	2	3	0	1	2	17	15	20	0	15	18	351	116	12	19	14	0	2	1	3	1	3	0	0	6	14	40	9	67	2	7	7	6	196
OTU1382	271	752	81	161	403	170	58	69	354	237	12	10	13	14	9	23	53	30	54	25	37	28	29	11	10	3	48	177	226	8	98	74	65	43	172	89	74	89	101	89	141	46	121	146	84	105	81	47	71
OTU139	0	0	0	0	0	0	0	1	0	1	8	54	22	54	44	1	1	1	1	1	2	0	1	1	0	0	0	24	0	1	1	0	2	2	0	0	0	0	2	1	2	5	1	3	0	9	1	0	11
OTU1394	7	19	14	19	41	13	52	13	14	11	96	82	71	108	123	25	84	36	37	16	183	140	300	169	93	1	7	24	3	4	26	28	7	6	1	12	14	15	22	18	7	32	23	28	16	5	12	9	31
OTU14	1227	363	336	602	2353	492	246	93	220	604	2744	2045	1458	2044	2412	1167	452	1229	906	1181	781	1847	531	155	907	115	1692	1494	2328	69	229	758	182	526	453	475	541	1719	1108	1572	694	482	1089	825	388	1612	1600	508	716
OTU140	1	1	0	0	1	10	12	4	13	36	3	4	2	2	5	0	1	0	1	0	231	140	285	170	196	0	4	0	10	0	6	36	16	2	1	0	4	7	9	2	5	57	4	2	5	1	1	1	0
OTU141	55	85	53	31	87	1	2	1	0	0	5	38	4	3	5	40	37	72	48	26	13	14	30	4	6	0	0	0	1	0	56	53	59	61	90	124	6	117	134	66	188	71	89	33	84	86	20	8	71
OTU142	2	4	2	1	37	0	0	1	0	0	4	1	0	0	0	2	0	0	0	0	6	2	6	0	3	185	140	435	5	173	2	0	0	0	0	0	0	1	0	1	0	0	0	0	0	0	0	0	0
OTU143	68	145	154	298	131	49	16	43	101	131	177	122	61	71	120	11	12	19	14	19	74	40	94	179	114	1	11	8	6	2	10	11	6	7	3	2	12	24	8	11	26	6	0	3	1	9	11	3	8
OTU144	31	0	0	0	4	0	0	0	0	0	0	0	0	2	0	1	0	0	0	0	0	1	4	0	2	6	50	14	0	0	0	0	0	0	0	0	0	1	0	0	19	10	8	6	17	3	19	15	2
OTU145	0	0	0	0	0	0	0	0	0	0	0	0	0	0	0	0	0	0	0	0	0	0	0	0	0	2	0	0	0	0	0	0	0	0	0	0	0	0	0	0	12	0	0	2	0	0	0	3	0
OTU146	1	1	0	0	0	0	0	0	0	1	2	0	0	0	0	0	0	0	0	0	1	2	0	0	2	0	17	40	0	5	0	0	0	1	0	1	0	0	0	0	15	12	39	76	44	3	12	8	3
OTU1468	3	0	0	0	0	0	0	0	0	1	0	0	0	1	0	1	0	0	0	0	0	0	0	0	0	83	22	0	0	77	0	0	0	0	0	0	0	0	0	0	12	6	6	12	6	0	8	7	2
OTU147	0	2	0	0	0	0	0	0	0	0	0	0	0	0	0	3	1	4	0	5	0	0	0	0	0	0	2	4	3	0	0	1	1	0	0	0	0	0	0	0	1	12	6	4	0	17	8	4	0
OTU148	2	0	0	1	0	11	10	3	17	21	15	15	4	13	18	32	13	61	89	60	7	25	7	11	17	0	4	0	2	0	8	24	6	1	2	15	3	47	21	16	89	2	0	2	25	16	5	8	4
OTU149	2	14	14	4	14	11	10	1	20	31	154	102	48	150	117	3	2	5	8	12	47	36	25	45	30	0	0	7	0	0	20	38	5	2	1	4	0	16	2	11	17	26	11	4	2	5	3	2	2
OTU15	241	3159	6901	1428	395	3687	309	1592	1454	2750	1417	2097	2056	1704	1889	365	1372	929	563	1408	1825	2143	6055	5879	9152	64	677	833	829	59	484	1453	1769	329	212	208	241	830	144	419	116	172	68	27	110	163	68	128	1184
OTU150	1	0	0	0	1	0	2	0	0	2	0	0	0	2	0	0	1	0	0	0	243	154	290	119	97	0	0	0	0	0	2	0	0	1	1	0	0	0	0	0	0	3	7	3	0	1	0	5	2
OTU151	0	5	0	1	0	0	4	0	0	1	0	218	4	26	0	0	0	0	0	1	18	1	7	1	11	2	2	1	0	0	49	327	13	28	10	16	5	15	9	9	15	27	43	239	3	7	5	13	14
OTU152	6	14	2	5	7	3	7	0	2	8	59	53	25	64	131	21	6	24	48	6	22	6	7	5	4	0	0	0	0	0	3	1	7	4	1	15	3	15	24	8	29	76	20	116	126	73	10	6	45
OTU1527	22	59	131	54	10	128	10	147	16	76	421	555	640	542	410	29	24	61	30	21	191	89	260	197	136	12	62	223	43	5	32	26	55	14	16	11	20	70	17	13	38	235	74	72	7	33	6	22	29
OTU153	9	6	22	23	48	0	2	0	0	11	55	31	23	35	48	12	1	39	22	20	13	14	26	7	17	0	0	1	0	1	4	3	0	2	1	2	0	7	3	3	64	12	15	30	7	24	12	3	26
OTU154	23	13	0	27	10	0	0	0	0	0	0	0	0	0	0	0	0	0	1	0	46	68	25	71	145	0	0	1	0	0	0	0	0	0	0	13	2	4	11	17	1	1	1	0	1	4	0	1	0
OTU155	49	1	0	0	3	1	0	1	0	0	7	2	0	0	1	0	0	0	0	0	1	0	0	0	5	14	101	97	3	5	0	0	0	1	0	1	0	0	0	0	6	1	7	4	18	5	18	15	3
OTU156	17	0	0	0	1	0	0	0	0	0	0	0	1	0	1	1	0	0	0	1	0	0	0	0	0	4	21	0	4	3	1	0	0	0	1	0	0	0	2	0	6	3	6	3	12	2	5	5	0
OTU157	49	25	14	34	139	10	17	3	15	62	0	0	0	1	2	16	42	32	20	5	135	177	118	138	241	1	0	0	0	0	0	0	1	1	0	2	0	6	1	1	0	0	1	0	0	7	0	5	3
OTU158	13	0	0	0	3	1	0	0	0	0	2	0	3	0	2	2	0	0	1	0	2	0	1	0	1	148	45	99	3	89	1	0	0	0	1	2	0	0	0	0	5	3	4	0	17	3	9	14	0
OTU1581	3	0	0	0	2	0	0	0	0	0	0	0	0	0	0	0	0	0	0	0	0	0	0	0	1	0	0	15	0	0	0	0	0	0	0	0	0	0	0	0	15	7	19	37	27	1	6	8	2
OTU159	2	3	5	9	23	11	8	4	14	63	17	9	14	16	29	5	11	19	9	7	71	48	63	97	69	0	5	0	2	3	22	69	6	5	3	3	1	1	1	1	4	48	7	9	24	4	10	8	0
OTU16	1056	99	159	261	185	486	232	133	133	129	41	44	40	52	40	295	1056	586	182	169	297	114	249	78	240	15	41	96	95	18	849	465	940	1222	1312	419	808	1284	329	166	404	886	741	89	535	1035	1929	3422	532
OTU160	3	0	0	1	0	2	0	1	8	4	8	0	1	1	6	1	1	0	0	1	5	3	14	1	14	0	27	12	11	0	1	0	1	0	1	0	0	0	0	0	0	18	20	86	24	7	0	19	0
OTU161	3	11	2	2	1	2	5	0	5	10	0	5	0	0	0	2	4	9	4	3	7	2	8	7	6	0	0	0	1	1	3	14	3	0	0	2	1	3	1	2	0	0	0	0	0	1	6	2	1
OTU162	0	0	0	0	1	1	0	0	0	0	0	0	0	0	0	4	11	2	2	3	29	6	6	17	10	0	2	1	3	0	3	3	4	0	0	0	1	0	0	0	0	9	1	1	0	3	5	285	6
OTU163	0	0	0	0	0	0	0	0	0	0	1	0	1	0	0	18	1	12	28	8	0	0	1	0	0	0	0	1	0	0	0	0	0	0	0	0	0	1	16	0	10	7	5	8	24	25	13	0	28
OTU164	1	0	0	0	0	1	0	0	1	1	0	0	0	0	0	0	0	0	1	0	118	15	59	63	62	7	85	94	43	0	1	1	1	0	0	0	1	0	1	0	0	0	0	0	0	0	0	0	2
OTU165	4	12	23	24	17	0	2	2	4	8	27	45	15	25	12	2	6	14	4	17	26	21	32	54	15	0	0	0	2	1	8	12	2	1	2	6	2	7	2	3	5	11	1	2	0	3	14	1	1
OTU166	15	23	39	16	33	0	0	0	1	4	69	14	13	30	58	6	10	9	2	12	43	13	7	6	3	0	10	0	15	2	0	8	1	1	1	14	11	71	12	16	7	27	5	1	4	8	4	2	0
OTU1669	8	11	28	24	2	3	1	1	2	0	15	28	11	25	27	15	12	25	22	26	14	7	7	25	15	0	0	0	5	0	18	22	10	8	5	3	6	10	11	8	2	3	1	2	0	1	3	1	0
OTU167	16	11	1	23	2	8	41	17	33	8	6	1	1	2	0	11	17	11	7	5	1	5	0	1	1	0	2	24	1	2	2	6	6	24	8	88	262	16	18	52	5	103	47	26	8	16	4	141	0
OTU168	6	13	5	13	6	4	3	2	0	2	64	35	11	30	26	4	0	3	29	3	13	12	1	14	16	1	0	3	1	1	0	10	1	1	0	6	0	12	12	5	3	1	3	0	376	4	4	4	74
OTU169	4	37	5	1	2	3	48	0	2	3	1	32	1	3	6	0	44	6	20	2	3	38	7	2	1	47	40	12	29	44	1	36	3	3	3	1	49	3	16	2	0	0	0	0	0	0	0	0	0
OTU17	236	113	110	46	148	307	11	499	300	213	59	75	36	41	54	1273	2146	1251	598	515	256	178	420	161	175	36	63	104	68	7	1200	699	1048	1221	1058	672	420	506	678	280	1751	5202	3322	5731	1487	3725	582	1858	1381
OTU170	3	1	1	0	0	2	1	1	2	0	0	0	1	0	0	1	2	0	1	0	0	1	0	0	0	328	7	8	4	421	0	1	0	1	0	1	1	1	0	0	0	0	1	0	0	0	0	0	0
OTU171	12	3	2	1	1	5	0	1	0	0	5	0	0	0	0	1	0	0	3	0	1	2	0	0	1	586	47	19	0	673	1	1	1	0	0	1	0	0	0	2	18	14	12	24	13	1	18	9	2
OTU172	2	0	0	1	0	0	0	0	0	0	1128	19	10	38	70	2	5	2	1	1	0	1	0	0	0	0	0	1	1	11	0	0	0	0	0	0	0	0	0	1	120	122	0	1	0	0	59	12	3
OTU173	5	6	2	6	9	1	3	0	0	3	5	1	0	0	1	5	2	11	2	3	11	25	18	17	8	10	1	4	6	0	1	1	2	1	2	4	3	3	1	4	17	10	1	2	3	10	3	6	0
OTU174	44	99	28	101	137	13	25	4	84	65	65	43	22	33	46	61	104	160	57	54	152	440	227	614	247	0	16	5	59	3	6	46	8	9	8	15	2	14	14	18	11	1	1	0	0	21	1	5	0
OTU175	2	0	0	1	2	0	0	1	1	1	3	1	0	0	0	1	0	1	0	0	1	0	2	0	1	455	47	102	4	393	2	0	1	0	0	1	0	0	0	3	0	0	0	0	0	0	0	0	0
OTU176	17	0	0	1	7	1	0	0	1	1	0	1	0	3	0	0	0	1	2	0	2	0	3	1	3	65	34	73	4	89	4	1	1	0	0	1	0	1	1	0	18	11	6	24	8	5	10	27	6
OTU177	8	3	0	32	90	77	12	16	6	34	99	12	55	42	120	5	2	0	6	6	206	21	102	0	23	88	188	396	121	3	30	60	30	9	6	23	165	8	36	81	3	19	10	3	162	145	12	127	20
OTU178	5	0	1	9	2	31	27	3	34	77	160	42	11	9	57	0	0	0	0	0	63	31	30	40	38	9	2	14	0	7	4	100	13	9	3	11	6	13	11	12	0	0	1	0	0	0	1	3	0
OTU1782	0	1	0	0	0	6	0	5	2	1	28	16	103	118	144	7	2	5	6	4	21	5	10	11	4	1	1	2	0	1	28	81	82	3	1	1	9	3	2	4	41	153	964	90	718	652	26	14	5
OTU1788	13	0	1	0	4	0	0	0	0	0	0	0	3	0	1	0	0	0	0	0	1	0	0	0	0	46	42	9	4	31	0	0	0	0	0	0	0	0	0	0	5	2	1	6	2	4	5	4	1
OTU179	0	0	0	1	0	0	2	0	0	0	6	18	9	22	22	20	7	12	43	12	8	0	4	3	1	0	0	0	0	0	3	6	2	7	0	4	0	4	7	4	22	38	6	35	37	3	9	1	27
OTU18	819	512	393	172	266	206	39	80	57	39	311	536	301	270	159	1046	475	2075	1010	1135	113	423	80	63	66	57	125	810	366	14	1028	436	545	1131	759	309	71	1149	796	407	1804	1245	1564	559	792	834	901	79	634
OTU180	3	0	0	1	0	3	1	0	0	1	1	1	3	0	1	2	1	0	2	1	1	1	1	1	1	608	0	6	2	551	0	0	0	1	0	1	0	0	0	1	1	0	0	0	0	0	0	0	0
OTU181	0	0	0	0	0	0	0	0	0	0	0	0	0	0	0	0	0	0	0	0	0	0	0	0	0	0	0	0	0	0	0	0	0	0	0	0	0	0	0	0	9	7	4	0	3	9	12	11	0
OTU182	1	3	3	2	11	7	6	12	27	27	44	25	11	20	29	2	10	7	3	4	65	28	16	14	12	0	5	0	4	3	8	15	3	0	1	5	1	0	4	8	0	5	5	1	3	9	0	5	0
OTU1828	5	1	0	0	4	0	2	3	0	0	2	1	1	1	0	0	0	2	3	0	1	0	3	0	0	150	88	18	9	151	2	0	0	1	0	0	0	0	1	0	2	2	2	1	1	1	1	1	0
OTU183	2	0	0	1	2	0	0	0	0	0	1	0	1	1	0	1	2	0	1	1	1	0	0	0	1	430	14	0	0	424	0	0	0	0	0	0	0	0	0	2	8	4	7	6	9	1	9	5	0
OTU184	3	1	2	3	23	1	0	2	0	2	0	0	0	0	1	1	1	1	1	0	1	2	1	0	0	532	28	14	7	529	0	1	1	0	0	4	1	1	1	4	3	4	6	5	1	0	0	1	1
OTU185	3	4	3	6	35	1	2	0	0	1	53	42	33	35	94	0	0	0	1	1	25	1	3	3	1	1	0	1	1	0	2	1	0	0	0	3	2	24	4	9	1	4	0	1	0	0	1	3	0
OTU186	2	4	0	0	1	0	0	0	0	0	0	0	0	0	0	3	2	8	4	8	6	3	1	2	0	0	0	0	0	0	2	0	0	0	0	5	3	0	0	1	6	0	0	0	3	6	7	1	11
OTU187	20	0	0	0	0	0	0	0	0	0	0	0	1	1	0	0	3	0	0	0	4	0	0	0	0	8	629	7	0	2	1	0	0	0	0	0	3	0	0	1	0	0	0	0	0	0	0	1	0
OTU188	0	0	0	0	0	0	0	0	0	0	0	0	0	2	0	0	0	0	0	0	2	0	1	0	1	0	2	9	0	3	1	0	0	0	0	0	0	0	0	1	11	10	15	26	27	3	10	33	3
OTU189	0	0	0	0	0	0	0	0	0	0	0	0	0	0	0	0	0	0	0	0	0	0	0	0	0	0	0	0	0	0	0	0	0	0	0	0	0	0	0	1	0	4	0	0	0	0	0	0	0
OTU19	4114	1150	2042	1252	938	577	210	925	274	200	525	716	708	802	849	1617	603	1418	2067	1633	813	847	667	699	448	66	519	467	404	77	4188	2436	4000	436	1910	872	342	1036	1036	1496	1099	681	1171	350	2582	3325	1192	1405	3270
OTU190	0	0	0	0	0	0	0	0	0	0	0	4	0	0	0	1	0	2	31	1	0	0	1	0	0	0	0	0	0	0	1	2	0	0	0	1	0	0	0	0	46	1	2	0	112	16	0	0	4
OTU191	27	25	3	26	18	0	2	1	9	2	2	11	0	4	2	1	0	1	1	1	66	101	155	73	308	75	32	26	0	50	1	3	1	1	0	1	1	3	4	1	3	1	2	6	2	1	2	23	3
OTU1916	0	0	0	0	0	26	19	18	64	171	26	31	8	29	36	2	0	0	4	1	4	8	18	15	23	1	9	12	17	2	12	38	3	2	1	4	4	8	3	3	1	3	0	0	3	2	7	1	0
OTU192	0	2	0	0	0	2	2	3	0	2	108	80	228	46	174	4	10	1	7	18	98	7	60	27	19	1	0	0	5	1	22	32	0	1	2	2	0	2	1	2	4	29	9	6	0	19	0	2	0
OTU193	13	11	0	10	15	5	6	2	1	3	10	5	4	3	2	3	3	2	8	4	2	7	3	4	4	121	54	39	11	88	5	4	1	2	3	0	1	3	7	4	14	8	0	5	3	1	3	3	2
OTU194	0	0	0	0	0	0	0	0	0	0	0	0	0	0	0	0	0	0	0	0	0	0	0	0	0	4	0	0	0	0	1	9	6	0	1	24	0	1	5	16	28	0	0	1	30	0	0	0	0
OTU195	13	46	9	11	30	1	2	1	0	2	24	44	26	54	51	3	0	2	0	2	18	6	12	15	7	1	7	1	0	0	2	2	0	0	1	6	1	16	1	1	8	14	3	3	5	6	13	0	0
OTU196	1	0	0	0	2	0	0	1	0	0	2	0	2	0	4	0	0	0	0	1	4	3	0	0	3	14	76	115	8	7	6	0	0	0	0	2	0	0	0	0	0	0	0	1	1	14	0	68	0
OTU197	2	2	0	0	0	10	2	0	17	5	131	4	13	0	39	0	0	1	0	0	12	9	33	2	19	0	29	24	166	2	4	0	0	0	0	0	0	1	1	1	0	0	0	0	0	0	0	0	0
OTU198	2	5	10	12	26	0	3	0	0	13	34	16	6	21	38	2	8	1	2	4	13	9	19	52	21	0	0	0	0	0	7	23	1	1	0	5	0	9	1	5	1	0	0	0	1	1	12	0	0
OTU199	0	0	0	0	1	27	19	6	23	51	0	0	0	0	0	5	6	23	24	8	0	0	0	1	0	0	0	0	0	1	0	0	0	0	0	0	0	0	0	0	2	0	0	0	0	4	1	10	1
OTU2	2678	4071	2025	1509	1134	13451	9949	13442	12387	5546	783	816	553	660	673	4740	7350	4300	2401	4907	2192	2435	2329	1429	1374	206	260	1280	3152	140	10703	8883	7591	7518	10288	5576	4212	4855	6332	5269	7907	4914	6960	7608	3699	3782	4975	1247	2263
OTU20	243	397	80	481	274	394	857	1137	2051	913	92	46	50	27	60	756	497	644	346	299	159	198	239	273	85	78	95	106	195	15	462	300	513	680	700	1731	3259	500	744	1266	310	816	416	1081	198	226	181	1377	68
OTU200	7	0	0	6	7	0	1	0	0	1	2	0	1	0	2	0	0	0	0	0	5	0	0	0	0	11	33	57	43	27	2	0	0	0	0	0	0	0	1	0	3	18	1	3	1	2	4	17	3
OTU201	0	0	0	0	0	1	0	0	0	0	0	0	0	0	1	0	0	0	0	0	1	0	2	0	0	0	17	8	0	2	0	0	0	0	0	0	0	1	0	1	1	4	0	0	0	0	0	0	0
OTU202	8	0	2	2	6	2	0	4	0	1	3	0	1	1	1	5	0	1	1	3	5	2	3	1	0	602	33	11	3	663	2	0	2	2	2	1	0	3	0	0	9	0	0	0	1	0	2	6	0
OTU203	0	3	0	1	0	0	0	0	1	0	0	1	0	0	1	5	0	1	7	0	0	0	0	0	0	0	0	0	0	0	2	3	2	0	1	0	0	2	0	0	10	4	3	31	9	2	2	1	4
OTU204	3	24	1	16	3	1	23	0	1	0	0	17	0	25	0	2	8	0	68	1	1	24	1	24	0	55	24	6	54	63	0	22	0	23	1	2	8	0	53	3	1	1	0	0	0	1	1	0	0
OTU205	0	0	0	0	0	0	0	0	0	0	5	0	1	1	2	20	12	24	11	18	0	0	0	0	0	0	0	1	0	0	1	0	0	0	0	0	0	0	0	1	20	0	15	31	43	0	1	1	30
OTU206	2	9	5	4	4	3	2	1	6	4	0	1	0	0	0	3	6	5	3	5	41	32	25	16	15	0	14	3	3	0	7	7	2	1	0	1	2	0	2	3	1	3	1	0	2	6	1	7	0
OTU207	16	2	1	1	16	2	0	1	0	1	4	2	3	2	1	2	1	0	0	0	11	3	1	0	7	54	83	58	20	102	4	0	0	0	0	1	1	1	0	1	0	0	0	0	0	0	0	0	0
OTU2079	29	23	28	7	2	20	16	34	5	1	16	38	34	42	24	34	13	24	40	18	30	13	18	38	12	4	1	1	1	1	22	11	31	6	9	18	12	16	23	22	10	18	46	11	61	16	31	3	20
OTU208	2	0	0	0	0	0	0	0	0	0	0	0	0	0	0	0	0	0	0	0	0	0	1	0	1	99	35	0	0	86	0	0	0	1	0	0	0	0	0	0	4	4	2	4	3	0	2	28	0
OTU209	14	6	8	6	11	6	19	12	2	2	4	10	4	12	5	11	2	2	11	3	10	14	4	8	1	110	33	43	14	144	11	7	4	5	1	5	5	5	9	1	3	6	9	16	8	0	6	12	4
OTU21	2	7	9	0	3	0	8	21	16	0	39	6	50	31	5	4795	1051	3374	2150	2471	9	178	40	27	2	14	11	11	13	6	6	6	7	8	5	817	688	274	753	453	18	245	27	34	35	409	25	707	43
OTU210	6	0	2	0	15	1	0	1	1	0	21	0	0	1	1	2	0	1	1	0	8	21	4	0	4	9	136	579	13	54	10	0	1	0	1	3	0	3	0	3	0	0	0	0	0	0	0	0	0
OTU2109	5	4	2	2	23	1	0	5	1	2	3	2	1	6	1	4	1	1	5	0	10	2	7	4	1	71	62	44	19	111	11	2	0	4	2	1	3	0	5	1	4	1	0	0	0	2	2	0	0
OTU211	0	0	0	0	0	0	0	0	0	0	0	0	0	0	0	0	0	0	4	1	0	1	0	0	0	1	0	0	1	0	0	0	0	0	0	0	0	3	0	0	3	0	0	0	3	0	0	2	13
OTU212	7	0	0	1	5	0	0	0	0	0	2	0	1	0	1	4	0	0	0	0	1	1	1	0	4	2	35	5	5	0	2	0	0	0	0	0	0	0	0	1	5	2	2	5	2	1	6	11	0
OTU213	10	0	4	2	29	3	0	1	0	2	6	0	2	1	0	1	0	0	1	1	2	5	4	0	3	42	45	51	15	98	4	0	0	0	0	6	0	3	0	2	10	2	6	7	4	2	2	2	2
OTU214	1	1	2	6	4	0	2	0	0	1	129	52	109	63	65	3	3	7	3	7	17	0	8	4	2	0	0	0	0	1	0	0	0	2	1	2	1	25	1	9	0	0	0	0	1	1	0	0	0
OTU2147	1	0	0	1	0	0	0	0	0	0	0	0	2	0	0	1	0	0	1	0	1	0	0	0	0	99	30	10	0	84	1	0	0	0	0	0	0	0	0	1	7	5	3	4	2	0	5	3	1
OTU215	2	3	1	1	0	1	1	2	0	1	0	1	1	0	0	2	0	0	3	1	0	2	0	1	0	361	33	13	0	399	1	0	2	0	1	0	0	0	0	1	4	0	0	4	2	0	2	4	0
OTU216	3	2	7	0	4	2	0	2	0	1	0	0	6	2	1	2	1	1	0	0	16	4	6	0	3	26	82	109	9	53	5	1	5	1	0	0	1	1	1	0	0	1	0	0	0	0	3	1	0
OTU217	2	0	0	0	0	0	0	0	0	0	0	0	0	0	0	0	0	0	0	0	0	0	0	0	1	60	3	0	0	90	2	0	1	0	0	0	0	0	0	0	4	5	5	5	5	0	6	4	0
OTU219	0	18	0	2	3	0	33	1	1	0	0	16	1	3	2	1	12	0	24	0	0	17	1	1	0	30	12	7	15	59	1	27	0	2	1	0	13	0	28	1	1	0	2	3	1	1	0	12	3
OTU22	710	1081	1534	590	936	1184	942	852	1499	1717	236	209	218	239	375	445	730	680	511	802	1570	451	754	394	778	135	162	450	1344	45	1391	1392	3081	1865	2167	1251	2381	1024	1853	1830	1211	627	1085	1013	844	2537	2901	1536	1890
OTU220	7	44	0	4	5	0	62	4	1	0	1	51	4	12	2	2	25	0	68	0	0	30	0	4	0	64	75	70	72	98	2	43	4	12	0	1	35	0	63	0	2	1	1	1	1	0	0	0	0
OTU221	9	1	1	0	0	0	0	1	0	0	0	0	0	2	0	0	0	0	0	0	0	1	0	0	0	4	882	7	2	6	0	0	0	1	1	0	0	0	1	0	5	15	4	5	5	1	8	12	1
OTU222	1	0	0	0	0	0	0	0	0	0	57	6	32	30	37	7	16	8	17	4	0	0	0	0	0	0	1	0	0	0	0	0	0	1	0	0	0	0	0	1	2	1	0	0	0	2	1	0	0
OTU223	0	0	0	0	13	0	0	0	0	0	0	0	0	0	0	0	0	0	0	0	0	0	0	0	0	0	1	13	2	1	0	0	0	0	0	0	0	0	0	0	0	0	0	2	0	0	0	17	0
OTU224	1	0	5	0	27	0	0	0	2	2	25	0	0	4	1	0	0	1	1	0	10	14	3	0	4	6	129	606	5	46	5	1	0	0	1	6	1	0	2	2	0	0	0	0	0	0	0	0	0
OTU2245	3	5	1	10	0	0	1	0	0	0	52	76	24	78	46	12	0	22	144	7	8	9	1	18	11	1	0	0	0	1	1	9	0	0	0	2	2	20	6	6	3	4	2	1	3	1	3	2	142
OTU225	5	0	0	0	3	0	1	1	0	0	0	1	1	0	0	0	1	0	0	0	1	0	0	0	0	1	8	0	0	0	0	0	0	0	0	0	0	0	0	0	2	2	2	0	8	0	1	8	1
OTU2258	1643	971	403	1572	2315	1826	6555	3008	5043	5334	79	114	53	44	54	707	661	831	484	502	1276	757	1006	496	657	17	35	126	262	50	14	42	4	10	19	356	518	126	58	270	333	632	112	191	207	356	250	3246	74
OTU226	2	0	1	0	0	0	0	0	0	0	0	1	0	0	0	0	0	0	0	0	0	0	0	0	0	18	3	4	0	0	0	0	0	0	1	0	0	0	0	0	3	2	1	3	1	3	5	6	0
OTU227	17	0	0	0	9	0	0	0	0	1	0	0	0	0	1	0	1	0	0	0	1	0	1	0	2	88	37	40	6	78	2	0	0	1	0	1	0	0	0	0	8	1	1	0	6	0	4	2	0
OTU228	10	2	0	1	2	0	0	0	1	0	2	1	0	2	1	0	2	0	2	0	0	2	0	2	1	294	20	27	4	332	0	0	0	0	1	1	1	2	1	0	0	3	0	1	1	0	0	0	0
OTU229	4	0	0	0	1	0	0	0	0	0	0	0	0	0	1	0	0	0	0	0	1	0	0	0	0	1	0	0	0	0	0	0	0	0	0	0	0	1	0	0	2	0	1	4	4	1	0	0	0
OTU23	1611	1769	447	1741	1154	485	2409	1228	1340	670	236	216	192	123	194	956	1374	870	525	557	587	331	400	634	411	134	180	209	508	67	891	270	584	589	919	5682	6739	2346	2705	4827	2234	1280	290	564	1096	5173	266	4558	966
OTU230	0	1	0	0	1	14	12	7	37	28	0	0	0	0	0	4	1	6	1	0	120	66	88	56	91	0	23	20	48	2	0	2	0	0	0	2	2	4	1	3	0	2	2	0	0	1	0	6	0
OTU232	0	42	2	5	10	0	61	2	0	0	0	34	6	5	0	1	2	1	48	1	5	41	2	6	0	42	32	23	26	20	0	36	0	2	2	1	5	1	28	0	0	0	0	0	0	0	0	0	0
OTU233	4	1	0	2	2	0	1	0	0	0	0	2	1	0	1	1	0	0	0	0	1	1	0	1	1	259	17	9	0	263	1	0	0	0	1	1	1	0	2	0	0	0	0	1	0	0	0	0	0
OTU234	23	0	0	0	0	0	0	0	0	0	1	0	0	1	0	0	0	0	0	0	2	0	0	0	1	1	6	17	0	0	0	0	0	0	0	0	0	1	0	1	3	2	4	0	6	1	6	6	0
OTU235	0	2	2	2	1	0	2	1	1	1	1	1	1	2	0	1	1	1	0	0	1	3	1	1	3	199	2	8	1	153	0	0	2	0	1	0	1	0	0	1	0	0	0	0	0	0	0	0	3
OTU236	1	0	0	0	0	13	8	3	7	9	0	0	0	0	0	0	0	0	0	0	9	1	4	2	5	0	0	0	1	0	3	15	3	2	0	5	7	17	9	5	0	0	0	0	1	7	0	3	0
OTU238	7	1	2	3	19	2	3	2	0	0	1	2	1	1	1	0	1	0	1	1	3	0	2	0	0	444	12	13	2	412	1	2	1	1	0	0	0	0	0	1	2	3	1	3	2	0	0	0	0
OTU2396	1	0	2	0	3	0	0	2	0	0	1	0	0	0	0	1	0	0	2	0	1	1	0	0	0	47	61	107	4	28	1	0	0	0	0	1	0	0	0	0	1	2	0	0	0	2	2	1	1
OTU24	65	10	89	47	200	194	96	42	115	225	2421	1206	1680	885	1154	117	12	33	48	112	362	138	173	150	509	50	139	370	459	39	38	92	31	40	79	443	628	1082	901	1082	72	7	4	32	32	282	71	38	5
OTU242	17	90	73	77	100	23	45	17	32	142	0	11	6	4	8	11	16	27	12	19	103	94	138	146	87	0	11	9	36	0	25	67	18	6	6	3	1	19	6	6	19	45	8	9	11	4	41	20	4
OTU244	0	0	0	0	0	0	0	0	0	0	0	0	0	0	0	0	0	0	0	0	0	0	0	0	0	0	0	0	0	0	0	0	0	0	0	0	0	0	0	0	14	14	1	0	0	2	9	22	5
OTU245	1	21	0	4	5	0	47	0	1	0	0	26	0	4	0	1	13	0	61	0	0	26	2	5	0	10	24	0	58	9	1	24	0	8	0	2	13	0	48	0	0	1	0	0	0	0	0	0	0
OTU246	20	8	3	8	113	3	1	2	1	7	2	2	1	5	1	2	0	0	2	0	11	1	14	1	2	97	4	11	0	89	9	1	0	0	1	2	0	0	1	1	8	5	0	0	1	2	4	0	1
OTU2478	2	1	0	1	1	4	0	1	0	7	115	158	69	206	203	2	2	1	1	11	61	4	58	11	11	1	0	0	1	1	6	23	0	1	1	18	1	24	6	7	0	1	0	0	0	0	0	1	0
OTU2486	1	3	2	1	0	10	3	6	3	6	35	81	165	51	25	0	4	1	0	0	1	1	3	6	3	0	0	1	0	2	6	1	6	0	1	2	1	10	1	4	0	3	0	0	1	0	2	1	1
OTU2493	2	9	26	20	0	7	17	27	4	9	7	19	19	24	13	246	96	86	108	92	39	9	11	41	6	1	1	1	1	0	16	7	2	3	1	1	1	3	8	4	0	1	0	0	0	3	0	28	0
OTU25	26	1	4	4	40	8	2	9	1	4	13	3	10	3	7	5	3	1	1	3	26	8	10	21	27	51	162	154	17	74	11	5	3	3	4	6	1	0	0	2	129	576	45	1754	67	13	82	102	5420
OTU250	11	1	2	2	18	1	1	3	0	1	0	0	2	1	1	0	1	1	0	1	8	0	1	1	4	79	38	27	13	85	5	0	0	1	0	0	2	2	0	1	0	6	2	1	4	1	3	6	3
OTU251	6	0	1	0	2	2	0	1	0	0	0	0	0	1	0	0	0	3	0	1	2	0	1	0	0	251	2	0	0	268	0	0	0	0	0	0	0	0	0	0	0	0	0	0	0	0	0	0	0
OTU252	1	4	1	0	1	0	2	0	0	0	1	4	0	0	0	0	2	0	9	0	1	6	0	1	0	5	89	42	2	11	1	4	0	0	0	0	6	0	6	0	9	8	0	2	3	0	7	8	6
OTU256	0	0	0	0	0	0	0	0	0	0	28	93	44	181	109	0	0	0	0	0	0	1	0	0	0	1	2	0	0	1	50	169	16	5	15	2	3	20	17	12	0	9	3	3	0	17	31	0	0
OTU258	2	2	1	2	0	0	0	0	2	11	4	6	1	3	6	0	2	0	0	1	56	90	101	87	47	0	0	0	1	0	0	7	1	2	0	0	0	9	3	2	0	7	0	0	2	8	0	8	0
OTU259	3	0	0	0	0	0	0	0	0	0	2	0	1	0	2	1	2	0	0	0	2	0	0	0	0	171	3	6	0	237	0	0	2	0	0	0	0	0	0	1	6	0	2	5	3	0	5	6	0
OTU26	25	71	117	83	39	367	118	187	397	400	221	396	314	403	307	181	691	227	174	234	331	343	427	253	165	55	1755	879	979	34	74	61	51	64	33	60	323	109	84	122	62	179	52	25	88	36	102	26	82
OTU260	110	406	1150	928	183	461	187	527	1000	451	172	342	168	500	361	298	857	477	278	489	294	498	1713	1285	666	31	1494	651	1580	30	214	669	390	199	129	169	282	361	135	312	618	85	79	53	124	48	130	64	337
OTU261	0	5	1	6	2	4	5	0	19	47	19	35	4	1	30	2	13	6	2	2	39	29	16	26	57	13	22	0	10	0	6	12	2	0	1	1	2	3	4	7	3	0	0	4	0	6	1	3	0
OTU263	8	1	0	0	1	1	1	0	0	0	0	1	0	1	0	2	2	0	1	0	0	1	0	1	0	44	19	2	2	15	1	1	0	0	0	2	0	0	0	2	9	7	8	4	10	0	11	3	1
OTU267	6	0	0	1	1	0	0	0	0	0	0	0	0	1	0	0	0	0	0	0	1	0	0	0	0	0	0	10	0	0	0	0	0	0	0	0	0	0	0	0	11	9	0	6	4	3	9	4	6
OTU268	9	0	2	0	15	2	0	1	1	0	3	2	2	1	1	3	3	0	1	1	4	4	2	0	8	20	58	95	8	24	3	0	0	0	0	3	3	1	0	1	5	4	0	7	2	0	2	4	0
OTU27	130	90	79	40	145	1	2	8	4	5	88	52	20	47	72	235	201	433	201	139	69	67	93	71	50	1	11	3	9	3	82	152	166	93	51	226	18	268	276	136	1839	240	542	1786	219	323	186	29	205
OTU271	13	1	4	2	6	0	0	6	0	0	9	0	2	1	0	5	5	1	1	3	5	7	4	0	10	7	187	168	12	13	2	0	0	1	2	2	0	0	0	1	13	14	5	10	5	1	6	9	3
OTU272	2	2	5	0	12	1	0	3	0	0	11	1	1	0	0	2	1	0	3	2	5	4	2	0	8	50	176	184	14	51	4	0	0	0	2	4	0	0	0	0	0	0	0	0	0	0	0	0	1
OTU2737	8	1	49	22	0	8	10	23	2	9	3	22	15	5	2	21	17	18	11	8	6	1	2	2	4	2	0	0	2	0	3	2	6	5	6	1	0	1	1	0	0	14	4	0	0	1	4	0	3
OTU275	1	0	1	1	0	0	0	0	0	0	0	0	1	0	1	0	0	0	0	0	0	2	0	0	0	115	0	0	0	94	1	0	0	0	0	0	0	0	0	0	11	0	5	2	9	0	3	2	0
OTU2751	2	0	0	1	0	0	2	1	1	0	1	1	0	5	0	8	1	12	24	6	1	0	0	1	0	0	0	1	1	0	0	0	2	1	0	2	1	3	7	0	7	1	17	1	21	10	94	0	41
OTU277	0	16	1	24	0	0	28	0	0	1	0	18	0	75	0	0	32	0	11	0	0	16	0	59	0	6	31	0	13	8	0	10	0	44	0	0	36	0	13	0	0	0	0	0	0	0	0	0	0
OTU28	308	414	173	185	474	156	180	81	67	140	60	186	55	82	88	225	262	434	167	301	103	163	128	130	102	38	69	358	127	19	289	487	315	528	362	435	193	766	397	331	861	972	978	1385	496	466	454	640	271
OTU280	7	0	0	1	6	0	0	0	0	0	0	0	0	0	0	0	0	0	1	1	0	0	1	0	1	2	4	11	0	0	0	0	0	0	0	0	0	0	0	0	0	2	4	2	5	2	6	6	2
OTU281	2	0	3	0	4	11	9	5	9	28	0	5	0	0	1	1	7	3	15	5	7	11	4	3	5	0	0	0	0	1	4	8	2	0	2	1	1	3	1	3	2	1	0	0	1	0	2	4	0
OTU2827	2	10	12	21	4	4	30	2	21	34	104	144	37	87	99	8	13	12	11	6	27	40	43	146	46	0	2	17	22	0	7	15	1	2	0	14	2	16	3	7	4	7	3	4	6	2	2	3	0
OTU285	0	0	0	0	0	0	0	0	0	0	0	0	0	0	0	0	0	0	0	0	0	0	0	0	0	0	0	0	1	0	87	86	34	33	16	0	0	0	0	0	0	0	2	0	0	0	0	0	0
OTU286	0	0	0	0	0	0	0	0	0	0	0	0	0	0	0	0	0	0	0	0	0	0	0	1	0	1	8	0	0	21	0	0	0	0	0	0	0	0	0	0	0	0	2	2	0	0	0	44	0
OTU287	3	0	0	0	4	0	0	0	0	0	1	0	0	0	0	0	1	0	0	0	1	0	1	0	1	0	29	6	2	9	0	0	0	0	0	1	0	0	0	0	15	9	11	7	9	7	5	2	0
OTU288	17	29	28	34	45	15	12	2	15	54	172	382	134	541	546	15	26	33	14	33	197	76	207	189	112	0	8	6	10	5	28	79	5	10	3	13	4	25	17	19	4	73	11	11	8	5	17	9	8
OTU289	0	0	0	0	0	0	0	0	0	0	0	0	0	0	0	0	0	0	0	0	0	0	0	0	0	0	0	0	0	0	0	0	0	0	0	0	0	0	0	0	0	0	0	0	0	6	2	48	0
OTU29	332	477	88	243	619	25	39	30	17	22	30	46	13	24	22	201	175	452	172	173	62	103	96	23	33	7	24	44	54	5	143	333	150	337	222	175	51	221	178	145	652	434	418	256	324	538	440	138	505
OTU292	0	1	2	1	4	3	0	2	0	0	4	1	2	0	0	1	1	0	0	0	1	5	3	0	4	112	118	236	7	118	0	0	0	0	0	0	1	2	0	0	0	0	0	0	0	0	0	0	0
OTU293	0	1	1	0	0	0	1	2	0	0	0	0	0	0	0	1	0	0	0	0	0	0	0	0	0	204	5	5	0	179	3	0	0	0	1	0	0	0	0	0	3	2	4	4	8	0	5	3	0
OTU294	0	0	0	0	0	0	0	0	0	0	41	7	5	20	21	1	0	3	1	0	3	2	0	0	0	0	0	0	0	0	6	8	0	3	2	2	0	0	1	2	0	0	1	0	0	2	2	6	1
OTU3	6315	8463	3320	8784	6939	6688	6976	4617	10291	6627	1146	1522	1020	858	1645	4744	4867	4464	4137	4942	5941	7038	7815	6268	7494	281	1575	3791	6139	238	8128	5484	7571	5330	8038	4340	3032	4007	3153	4365	1997	4644	4396	2057	4946	5797	1811	4120	5247
OTU30	3	2	4	0	1	3	11	10	7	2	133	55	484	159	192	12	3	3	9	18	29	143	37	47	40	2	5	2	12	4	13	5	1	3	4	186	388	250	201	233	1378	19	15	15	80	475	525	80	3
OTU300	10	8	7	4	5	9	15	8	9	2	8	15	2	4	3	9	9	7	28	8	6	18	1	13	3	10	25	22	29	43	9	16	4	21	4	9	6	9	11	6	2	1	1	0	0	0	1	0	0
OTU3050	387	1127	1052	997	2097	41	20	92	16	40	964	1007	1014	1068	1474	90	140	97	91	94	17	9	5	17	18	9	6	3	14	16	16	25	8	18	16	60	24	63	47	67	4	19	1	3	4	4	160	16	3
OTU306	0	0	1	0	0	0	0	0	0	0	0	0	0	0	0	0	0	0	1	0	0	0	0	0	0	9	8	6	0	54	0	0	0	0	0	1	0	1	0	1	10	8	11	11	4	0	9	14	1
OTU309	0	0	0	0	4	0	0	0	0	0	1	0	0	0	0	0	0	0	0	0	0	1	0	0	0	1	0	24	0	2	0	0	0	0	0	0	0	0	0	0	52	39	0	2	1	0	22	9	2
OTU31	58	8	136	38	209	66	7	61	6	35	550	605	590	684	434	85	14	48	76	39	123	108	125	101	40	5	2	27	11	1	28	74	9	7	6	16	8	34	13	24	48	54	21	44	7	353	51	42	358
OTU313	4	2	2	1	23	0	0	9	0	0	3	2	7	4	0	9	9	0	2	0	11	8	2	2	11	45	202	225	17	17	7	0	1	6	2	5	5	1	2	0	3	0	0	0	0	0	0	4	0
OTU3168	1	0	0	0	0	6	4	0	0	1	0	0	3	2	0	3	0	0	1	0	2	1	0	0	0	0	0	0	0	0	0	3	0	0	0	1	41	4	8	9	1	2	2	0	0	3	2	11	15
OTU318	1	0	1	0	0	1	1	0	0	0	0	0	2	0	0	0	2	0	1	0	0	0	0	0	1	282	0	1	0	223	0	0	0	0	0	3	0	0	0	0	8	2	4	1	5	0	1	1	0
OTU319	4	0	0	0	0	1	0	1	0	0	0	0	1	1	0	1	0	0	0	0	0	0	0	0	2	1	79	8	0	0	1	0	0	0	0	0	0	0	0	0	0	2	4	0	5	4	3	1	0
OTU32	46	57	605	178	131	572	60	329	214	225	109	402	352	319	295	217	149	210	124	409	212	483	749	988	740	13	72	309	155	19	359	198	264	67	125	119	293	214	88	233	135	13	11	20	14	18	47	18	17
OTU326	83	2	6	0	2	4	1	1	0	1	4	1	1	0	1	1	1	0	2	1	4	1	1	1	3	152	190	12	2	187	3	1	0	0	1	0	1	0	0	2	25	28	18	34	29	2	22	23	3
OTU33	56	88	157	100	54	116	121	116	54	135	225	569	452	399	687	175	134	150	85	269	136	89	407	440	634	8	12	49	20	3	37	45	41	29	28	40	41	197	47	36	290	108	63	33	89	67	136	28	274
OTU332	1	0	0	0	1	0	1	0	0	0	0	0	0	0	0	0	0	0	0	0	0	1	1	2	1	118	35	1	0	128	0	0	0	0	1	0	0	0	1	0	6	2	5	7	5	0	4	6	1
OTU333	73	1	0	0	3	1	0	2	0	0	1	0	1	0	0	0	0	0	2	0	1	1	0	0	0	10	0	21	4	6	1	0	0	0	0	1	0	0	1	1	0	0	2	3	2	1	0	5	0
OTU335	2	0	0	0	1	0	1	0	0	0	1	0	1	0	0	0	1	0	0	0	1	2	0	0	1	0	1	10	3	0	1	1	0	0	0	0	1	2	1	1	0	0	0	0	0	0	0	4	71
OTU34	854	351	639	1225	2271	5	9	21	5	10	58	11	60	41	37	315	532	112	168	292	230	273	426	73	57	53	109	345	265	14	18	36	17	17	14	1596	712	966	2246	986	71	1116	413	729	59	379	425	1316	110
OTU341	2	1	0	0	1	2	0	2	0	0	1	0	0	0	0	0	1	0	0	0	1	0	1	0	2	277	13	2	0	366	0	0	2	0	0	1	0	0	0	1	3	0	2	3	3	0	10	5	0
OTU345	1	0	0	1	1	0	1	0	1	0	1	0	0	2	0	1	1	0	0	1	0	0	2	1	1	1	8	0	0	9	0	1	0	0	1	0	0	0	0	0	14	14	2	16	5	1	3	7	1
OTU347	8	14	8	6	10	4	12	8	3	8	3	13	4	11	4	7	7	5	22	4	8	14	4	10	6	190	39	6	23	144	15	19	1	7	4	7	10	1	17	6	3	2	2	6	5	1	5	6	3
OTU348	4	0	0	0	0	0	0	0	0	0	0	0	0	0	0	0	0	0	0	0	0	1	0	0	0	27	0	10	0	59	0	0	0	0	0	0	0	0	0	0	0	0	3	0	8	0	4	2	0
OTU35	62	213	349	326	183	510	194	227	394	577	700	337	509	929	1311	269	1145	323	235	738	1312	1174	565	1110	624	31	2737	820	1322	27	86	697	221	172	35	61	163	102	58	102	146	148	148	63	70	113	340	120	166
OTU355	0	1	0	0	0	0	0	0	0	0	28	4	9	5	11	1	2	0	2	1	4	0	0	0	2	0	13	0	5	0	1	0	0	0	1	1	4	2	12	10	0	0	0	0	2	5	1	2	0
OTU359	1	18	0	4	8	0	43	1	1	0	3	34	3	11	2	1	28	0	55	0	2	24	1	8	1	4	26	4	40	24	3	28	0	12	0	3	23	0	37	0	0	0	0	0	0	0	0	0	0
OTU36	1	210	0	44	0	7	3	0	1	1	1	4	0	0	1	0	0	1	3	0	14	4	3	4	0	0	7	0	3	0	6	1	1	0	1	2	0	2	1	2	14	5	0	0	0	8	1	1	4
OTU363	11	2	0	1	7	0	3	4	0	1	2	3	2	2	0	1	0	2	2	0	2	3	1	1	8	8	94	69	11	21	2	1	0	1	0	1	0	0	4	1	2	0	2	2	5	1	5	6	1
OTU37	267	107	76	303	180	583	59	406	497	755	26	44	38	24	65	670	239	614	615	897	1154	41	370	90	222	72	85	212	140	30	1669	377	1757	530	1676	1368	2081	1214	1043	1417	636	61	2442	1747	3104	615	223	614	194
OTU374	3	0	0	1	0	1	0	0	0	0	0	1	0	1	0	0	0	0	0	0	0	0	0	0	0	100	28	28	0	126	0	0	1	1	0	0	0	0	0	0	6	3	2	8	3	0	2	4	0
OTU378	10	1	3	0	3	0	1	0	0	1	0	2	0	0	1	1	0	0	0	0	0	0	0	0	0	174	29	0	0	151	0	0	0	0	0	0	0	0	0	0	2	3	1	2	0	2	1	2	1
OTU38	129	306	70	305	567	335	340	616	933	750	131	59	51	39	106	192	484	275	231	352	299	368	253	246	149	9	60	119	396	34	526	369	409	243	780	997	1959	364	293	557	432	140	175	287	309	656	97	725	122
OTU384	1	1	2	1	36	1	0	0	1	0	16	1	2	0	4	0	0	1	1	0	12	9	3	0	2	14	67	450	13	60	4	0	1	1	0	7	0	1	0	0	0	0	1	0	0	0	0	0	0
OTU39	212	157	43	49	414	60	22	35	77	111	29	39	20	23	15	88	110	103	52	78	86	66	118	17	21	13	8	65	54	2	84	111	98	72	77	386	349	252	263	241	287	96	174	252	219	577	91	139	43
OTU393	2	0	1	2	0	1	0	0	0	1	0	2	0	1	1	2	0	0	1	0	2	0	0	0	1	138	4	0	0	181	1	1	1	0	0	0	0	0	0	1	4	1	3	1	2	0	2	2	0
OTU395	1	0	0	1	1	0	1	3	0	1	1	1	1	1	0	2	0	0	1	1	0	0	2	2	0	239	19	1	4	203	0	0	0	0	0	1	0	0	0	0	4	0	3	5	4	0	10	2	1
OTU396	5	0	0	0	1	0	0	0	0	0	0	1	0	0	0	0	0	0	0	1	1	0	1	0	0	174	7	12	0	223	1	0	1	0	0	0	0	0	0	0	6	3	6	3	6	0	2	6	1
OTU399	1	0	0	0	1	0	0	1	1	0	0	0	0	0	0	0	0	0	0	0	1	0	0	0	0	10	28	0	0	17	1	0	0	0	0	1	0	0	0	0	5	6	6	4	6	0	1	6	1
OTU4	636	2912	1772	7591	10147	1060	1906	934	2644	7177	425	518	180	369	960	899	1652	525	393	1023	833	2054	841	189	446	202	1545	805	10089	100	2527	3036	1432	1868	3994	4006	1517	1118	1116	2552	3057	3297	1304	2994	1585	2901	657	1631	889
OTU40	6	11	9	5	8	101	187	9	269	60	1750	420	1318	607	941	300	18	169	317	246	1773	99	437	448	1881	31	63	425	12	15	27	28	10	19	12	95	954	606	732	286	24	37	78	240	270	570	739	28	307
OTU400	5	1	1	0	0	1	5	0	0	0	1	1	1	1	0	1	1	1	2	0	7	1	2	1	0	53	43	22	0	137	8	0	0	0	0	0	0	1	0	1	21	12	19	26	19	2	18	28	5
OTU4026	5	0	1	0	1	0	0	0	0	0	0	0	0	0	0	0	0	0	0	0	0	0	0	0	0	1	0	0	0	19	1	0	0	0	0	1	0	0	0	0	7	3	5	0	17	5	9	15	0
OTU403	0	0	0	0	0	0	0	0	0	0	0	0	0	0	0	0	0	0	0	0	0	0	0	0	0	0	0	0	0	0	0	0	0	0	0	0	0	0	0	0	9	7	0	2	2	0	3	2	0
OTU4084	1	5	22	2	0	42	11	52	8	14	45	88	130	73	59	2	1	2	4	3	4	0	5	8	16	3	2	0	3	5	0	3	6	2	0	1	7	2	1	2	0	0	1	0	0	0	2	0	5
OTU409	0	0	0	0	0	0	2	1	0	0	1	0	0	1	0	0	1	0	1	0	0	1	0	0	0	227	23	8	2	206	1	0	1	0	0	0	1	0	0	1	2	2	2	1	1	0	2	0	2
OTU41	258	252	412	298	200	5	6	6	8	9	193	362	126	288	305	344	140	490	271	606	251	131	307	452	381	2	4	17	17	6	112	516	207	117	91	95	34	328	182	86	416	627	343	759	175	137	264	17	79
OTU4131	1	0	0	1	5	0	2	1	0	1	0	0	1	4	0	0	0	0	2	0	0	1	0	1	0	96	16	0	0	181	1	0	0	0	1	1	0	0	0	1	3	0	4	5	6	0	1	3	0
OTU42	351	13	4	87	138	6	2	8	9	35	45	42	32	41	33	9	6	11	5	14	144	4	30	7	12	2	14	5	12	5	34	55	21	4	3	6	60	12	9	6	22	31	14	7	25	113	46	54	4
OTU421	1	0	0	1	12	1	0	1	0	0	1	0	0	0	0	1	0	0	1	0	0	1	1	0	0	410	29	39	4	304	2	0	0	0	0	0	0	0	0	1	0	0	0	0	0	0	0	0	0
OTU428	1	0	0	1	1	0	1	1	0	0	0	0	0	0	0	0	0	0	0	0	1	1	1	0	0	89	24	0	0	88	1	1	0	0	0	0	0	0	0	0	3	7	4	7	7	1	4	11	2
OTU43	84	121	31	131	144	29	11	108	306	132	49	32	40	50	67	132	623	224	216	73	84	349	156	155	75	23	64	34	23	6	308	635	272	453	430	453	444	259	345	281	426	1337	398	561	766	190	143	408	698
OTU44	132	202	521	506	270	407	1878	837	303	754	581	827	860	1290	863	241	336	225	85	361	1272	823	1299	1090	1313	11	392	1257	250	16	107	330	79	70	57	188	115	141	71	142	40	1040	79	55	13	52	122	57	6
OTU442	11	15	10	9	10	12	24	15	11	6	3	20	12	20	13	14	24	5	36	16	11	21	5	15	7	19	37	25	28	19	15	27	2	18	7	16	18	4	26	5	0	0	0	0	0	0	0	0	0
OTU45	52	447	3	179	38	4	629	5	0	4	8	519	4	303	6	3	409	3	390	3	11	472	10	276	8	570	615	58	325	457	10	463	3	241	2	4	410	0	304	4	3	1	0	0	2	0	2	0	4
OTU451	2	5	0	1	5	0	6	2	0	0	0	2	4	1	4	13	2	4	17	4	4	2	0	3	0	45	10	18	12	7	2	3	2	0	2	2	0	0	4	0	2	1	0	8	2	1	2	0	20
OTU4540	13	1	1	1	4	0	0	0	0	0	3	1	3	0	0	2	0	1	0	0	0	2	1	0	1	2	98	50	5	4	3	0	0	0	0	0	1	1	0	0	2	0	3	0	4	1	0	8	1
OTU456	2	1	0	0	1	0	0	0	0	0	0	1	0	1	0	2	1	0	1	0	2	0	2	0	0	45	3	17	1	52	1	0	0	0	0	1	0	0	1	2	2	3	6	4	8	1	3	6	2
OTU457	0	0	0	0	4	0	0	0	0	0	0	0	0	2	0	1	0	0	0	0	2	0	0	1	0	64	2	0	0	78	0	0	0	0	2	0	0	0	0	0	6	0	1	0	0	1	4	23	0
OTU46	104	91	390	387	316	247	623	383	233	395	593	693	380	515	505	306	353	315	317	632	3416	1077	1969	1676	1299	10	4	17	31	12	131	163	27	41	24	286	71	264	102	131	13	56	16	5	5	20	63	50	4
OTU4663	0	3	0	0	0	0	0	0	0	1	0	1	0	1	0	1	2	2	0	2	0	1	1	0	1	0	0	0	3	0	1	0	0	1	0	8	10	20	20	2	2	384	489	165	1	1	8	5	18
OTU4667	0	0	0	0	0	0	0	0	0	0	0	0	0	0	0	0	0	0	0	0	0	0	0	0	0	1	0	1	0	2	1	0	0	0	0	0	0	0	0	0	43	40	0	0	0	3	23	17	0
OTU47	142	26	28	167	438	253	430	299	607	729	18	23	7	6	35	131	385	212	191	158	228	201	180	161	163	25	59	92	167	11	354	149	242	121	208	455	889	146	142	258	71	525	106	458	452	546	41	1453	293
OTU48	0	0	0	0	0	0	0	0	0	0	0	0	0	0	0	0	0	0	0	0	0	0	0	0	0	0	0	0	0	0	1	0	0	0	0	0	0	0	1	0	891	6	4	6	654	3	12	4	40
OTU4812	3	3	9	2	19	0	2	0	0	1	8	19	1	0	8	0	1	1	3	2	30	16	99	24	219	0	1	4	1	0	3	1	1	6	2	1	2	0	1	0	13	25	6	4	2	2	32	1	54
OTU4854	26	140	126	105	21	40	32	65	34	39	601	1066	933	1267	1095	169	285	276	168	248	93	32	22	36	37	9	18	10	26	8	132	174	72	46	41	78	21	97	48	91	7	180	37	16	4	34	45	19	2
OTU4886	0	0	0	0	0	0	1	0	0	0	0	1	0	0	0	0	1	0	0	0	1	0	0	0	1	0	1	0	0	1	1	0	0	0	0	0	1	0	0	0	0	0	1	0	0	0	0	0	0
OTU49	115	22	48	27	79	2	1	14	6	6	23	24	2	3	11	60	83	107	37	59	47	30	71	19	24	4	6	17	7	2	191	143	171	111	112	220	95	218	301	158	317	158	254	486	207	504	70	49	118
OTU492	0	0	0	0	0	0	0	0	0	0	0	0	0	0	0	0	0	0	0	0	0	0	0	0	0	0	0	0	0	0	0	0	0	0	0	0	0	0	0	0	9	7	10	17	11	0	5	6	0
OTU5	5544	4597	4628	1481	873	1638	1731	696	300	440	4069	9055	4444	4662	4876	1078	760	1351	1756	1223	4638	1283	3621	910	1667	744	5188	12593	2935	357	381	727	1057	2532	380	3377	674	5712	2432	3775	2930	5420	8226	6109	9000	6244	1115	862	3505
OTU50	517	771	489	387	565	104	49	132	42	85	338	413	322	292	632	1008	414	1262	1289	1285	153	128	253	288	551	9	57	242	49	13	77	154	209	140	53	319	90	422	207	240	1171	255	124	502	274	147	556	107	232
OTU5029	0	1	0	0	1	6	0	5	7	15	0	1	0	0	1	29	48	37	15	45	184	147	133	231	122	0	0	1	0	0	0	7	3	6	0	3	1	5	11	0	1	0	0	0	0	3	0	1	0
OTU51	3	1	3	1	2	1	5	4	1	0	661	84	671	43	176	18	1	1	5	6	27	4	21	9	31	11	2	0	7	6	182	92	22	4	11	2	3	0	2	2	26	8	3	0	6	360	7	10	49
OTU516	0	1	1	1	0	0	1	2	0	0	2	0	1	0	0	1	0	0	1	0	0	1	1	0	0	233	0	3	1	263	1	0	0	0	1	0	0	0	0	1	0	0	0	0	0	0	0	0	0
OTU52	448	349	1225	700	524	352	188	215	217	604	1133	645	788	1026	1213	110	123	228	98	268	722	364	679	522	523	12	745	903	303	18	65	386	80	52	18	50	58	137	59	92	30	218	78	9	18	42	82	116	29
OTU53	316	39	99	42	188	63	41	24	26	59	80	87	103	71	82	69	40	87	69	81	46	162	99	39	126	0	40	53	22	7	12	52	22	12	11	23	12	150	34	28	69	50	61	5	29	122	240	8	162
OTU54	104	221	30	303	335	0	2	0	1	4	156	38	51	53	148	71	115	117	31	34	1525	512	1471	649	761	2	1	2	0	6	20	31	10	11	3	21	39	38	7	50	2	24	6	4	2	28	6	67	1
OTU543	2	0	5	3	14	0	0	6	0	2	1	0	4	0	0	1	1	0	1	0	10	2	0	0	20	9	220	143	9	30	13	0	0	0	1	5	4	1	0	4	2	1	3	0	2	1	0	0	0
OTU5488	18	15	9	9	11	5	2	1	1	10	27	34	19	30	34	5	9	8	6	4	25	14	32	9	9	0	0	0	0	0	3	0	0	1	0	1	0	5	1	0	0	12	8	0	2	2	0	3	0
OTU5492	1	1	13	3	0	171	98	81	15	151	90	100	177	107	50	9	8	12	19	14	20	8	7	20	13	3	26	10	8	4	60	31	50	33	39	84	43	444	84	136	40	49	35	23	11	16	78	4	1
OTU55	2	20	11	11	13	319	74	676	246	487	138	128	200	106	193	219	355	260	120	294	844	846	995	926	1105	10	21	10	42	8	134	217	123	58	55	82	44	84	52	80	49	118	16	9	7	21	33	16	2
OTU56	0	3	1	0	3	116	23	40	3	20	372	88	522	500	552	9	12	6	29	7	321	118	384	76	49	4	1	36	6	6	34	78	47	14	4	16	15	38	7	34	9	227	46	4	17	159	16	61	8
OTU57	155	88	114	138	139	78	81	32	8	143	327	361	547	524	731	113	43	97	145	238	105	126	238	179	183	7	18	192	22	7	26	34	33	12	24	16	9	85	50	19	249	237	126	104	70	64	754	24	79
OTU5704	12	147	251	27	0	56	13	27	13	7	8	29	17	8	9	16	42	36	33	35	75	14	51	135	194	2	1	2	4	1	15	24	96	26	5	10	6	23	5	12	0	1	1	1	0	1	0	0	8
OTU577	0	0	1	0	3	0	1	2	0	0	1	0	0	1	0	0	1	1	0	0	0	1	0	0	1	142	16	4	3	115	0	0	0	0	0	0	0	0	0	0	13	1	4	9	5	0	14	8	0
OTU5776	12	7	1	7	1	5	4	4	0	0	4	8	1	5	3	5	6	3	5	3	3	4	2	2	1	48	40	3	8	67	8	5	4	6	3	2	6	3	3	3	0	1	5	1	2	0	3	1	0
OTU58	56	164	123	362	168	217	99	65	124	829	23	98	8	11	17	73	278	95	64	155	304	168	456	245	258	4	167	115	120	6	34	74	15	23	12	3	13	25	10	16	19	70	13	12	10	9	18	15	40
OTU5823	12	3	7	9	10	7	4	1	5	3	23	29	12	16	10	18	8	16	17	12	10	21	3	1	3	0	3	0	9	0	3	7	0	13	3	7	9	13	13	19	8	1	4	5	1	4	3	3	0
OTU5828	3	4	6	0	1	13	5	18	26	19	0	22	1	4	2	2	23	9	9	4	3	9	5	2	2	0	1	0	3	3	4	9	1	19	11	3	3	2	2	3	5	3	0	0	0	1	1	0	2
OTU5835	12	13	7	14	30	4	5	1	0	18	82	138	72	251	251	1	1	16	5	8	30	64	43	51	18	2	1	3	1	0	7	12	0	4	0	4	0	15	2	11	5	9	1	1	2	1	21	2	2
OTU5850	4	1	9	18	3	1	4	3	0	2	4	4	14	10	4	30	8	20	24	17	8	4	5	14	22	0	0	0	0	0	0	0	0	1	0	9	3	4	6	7	1	1	0	0	0	0	0	0	0
OTU5853	11	9	13	29	3	0	0	0	0	1	1	2	2	0	0	16	43	5	9	19	8	5	2	6	1	0	0	0	0	0	1	0	1	0	0	18	10	6	20	9	2	3	0	3	0	0	0	3	0
OTU59	0	2	0	0	0	1	0	0	0	1	171	160	288	46	173	2	4	0	0	0	2	0	0	0	0	3	6	0	1	0	1	1	0	1	0	1	1	8	0	5	12	3	1	2	3	8	7	8	1
OTU6	7845	5726	8793	5868	10482	4545	1836	1407	4148	7207	1480	2412	1004	1120	1055	3808	6049	6032	5142	5142	1996	4261	2705	810	1833	372	9394	3847	14333	267	2480	3852	2675	7373	7733	2503	863	2646	2717	4553	1393	1697	2135	1339	543	2198	2834	525	3475
OTU60	37	59	234	74	59	158	50	66	23	231	163	231	221	193	156	134	111	193	96	174	542	210	620	935	784	14	134	373	68	11	57	47	59	23	54	42	81	227	43	47	27	52	24	25	23	39	109	30	45
OTU6034	10	16	23	13	7	3	6	12	1	10	32	10	34	41	40	7	3	3	8	4	42	25	35	29	31	0	1	0	5	1	33	30	43	75	11	2	0	0	2	3	138	2	3	1	25	9	0	0	240
OTU6048	3	9	15	11	15	76	119	45	90	109	43	55	11	24	30	31	65	35	25	12	79	100	200	200	84	3	26	44	27	5	54	110	33	15	5	7	4	23	9	12	4	72	1	3	2	16	7	15	3
OTU6051	25	84	51	25	26	5	10	2	5	19	105	54	29	39	65	10	13	13	14	14	89	87	156	126	87	1	0	7	5	3	6	21	5	2	1	1	1	2	1	2	20	10	1	2	14	7	1	1	0
OTU6052	30	22	21	27	11	101	31	30	109	176	824	437	227	253	517	228	355	452	258	247	298	219	339	616	351	4	36	13	75	10	144	143	15	26	23	65	48	102	59	53	77	130	12	17	18	39	24	77	13
OTU61	26	2	16	13	77	39	53	46	2	10	421	183	818	605	931	3	7	4	10	4	117	29	178	40	18	9	2	3	3	3	38	116	44	19	14	10	12	8	6	40	3	106	48	9	20	29	8	21	35
OTU611	10	0	0	0	7	0	0	0	0	0	1	0	0	1	0	1	0	0	0	0	4	2	1	1	0	15	7	3	2	5	2	1	2	0	0	0	0	0	0	0	4	5	15	22	18	0	1	1	0
OTU613	0	0	0	0	2	0	0	0	0	0	0	0	0	0	0	0	0	0	0	0	0	0	0	0	0	22	7	21	0	10	0	0	1	0	0	0	0	0	0	0	15	5	3	8	11	0	7	6	0
OTU62	137	144	287	105	174	409	106	116	31	507	624	469	864	668	825	74	99	88	136	148	259	91	254	168	93	10	106	421	82	9	71	70	42	19	21	27	11	91	23	16	169	383	88	87	75	32	332	65	199
OTU625	10	18	5	86	42	16	11	4	39	175	102	90	50	129	271	17	8	15	9	15	170	362	409	341	158	0	32	0	5	1	27	68	14	4	18	32	10	53	17	46	4	42	2	7	10	19	7	74	1
OTU63	10	24	49	6	2	3	7	4	2	4	433	312	996	440	333	15	33	10	18	12	23	19	43	50	34	6	24	191	25	10	33	12	24	2	22	3	23	109	11	17	3	10	2	2	2	9	4	0	4
OTU64	28	0	4	14	16	54	0	46	18	48	36	46	29	32	51	107	40	80	40	89	49	34	85	17	21	1	0	13	1	0	4	4	4	1	1	21	13	81	63	18	226	13	40	104	24	128	41	250	75
OTU65	0	0	0	0	0	0	0	0	0	0	0	0	0	0	0	0	0	0	0	0	0	0	0	0	0	0	6	0	0	0	0	0	0	0	0	0	0	0	0	0	3	12	7	7	1	21	4	4615	12
OTU659	0	0	0	0	0	1	4	0	8	3	13	2	8	10	15	1	14	0	1	4	11	8	5	11	2	0	1	0	0	1	7	18	4	0	1	0	0	0	0	0	0	0	0	0	0	0	0	2	0
OTU66	76	27	24	34	73	3	4	6	7	16	119	64	26	56	89	42	54	67	46	52	21	17	48	1	15	8	6	7	5	3	35	111	46	39	18	79	13	57	73	53	76	217	155	258	199	151	156	33	319
OTU6677	0	0	3	0	0	0	1	5	1	2	10	4	5	9	28	1	3	0	2	3	82	10	28	4	29	0	1	4	3	1	12	12	81	123	33	0	0	0	1	0	8	741	1580	984	13	1	271	11	765
OTU67	0	1	3	1	0	0	3	5	2	1	2	4	1	0	2	8	40	28	16	32	4	18	14	4	0	1	12	0	6	0	85	129	91	119	50	35	37	5	24	13	22	34	16	4	17	58	19	183	102
OTU674	47	23	21	30	7	35	44	19	18	18	16	21	11	10	27	128	62	102	82	78	32	34	14	9	33	2	0	3	10	4	27	30	13	28	36	32	37	49	88	49	32	17	24	14	22	8	43	4	52
OTU675	24	14	10	21	6	31	217	44	118	27	12	5	17	5	15	24	35	30	18	17	13	19	23	72	15	0	7	0	4	1	1195	499	726	1179	1189	314	751	101	86	351	451	318	591	1394	144	128	39	374	3
OTU68	33	8	16	48	142	0	3	4	1	3	221	119	303	840	668	3	7	9	23	3	66	22	105	28	14	4	12	61	18	1	38	32	14	15	1	15	2	45	6	12	10	60	25	12	201	18	13	42	442
OTU69	80	36	9	13	49	15	9	11	27	47	13	5	5	2	3	28	101	55	44	54	33	25	13	5	4	6	0	8	12	1	94	63	54	39	22	194	120	53	119	96	87	29	50	113	76	69	10	54	10
OTU6910	12	1	0	0	9	0	0	1	0	0	0	2	0	1	0	0	2	1	0	0	0	0	2	0	1	1	0	12	0	8	0	0	0	0	1	0	0	1	1	0	2	1	2	0	5	1	6	8	0
OTU694	30	11	6	16	2	45	21	21	12	11	0	11	4	7	5	87	46	70	81	40	7	5	4	3	6	3	1	1	0	0	60	33	57	55	87	37	49	38	35	14	22	11	48	4	20	9	37	52	28
OTU6969	88	221	174	148	117	205	122	82	297	383	940	655	284	654	898	44	116	132	82	112	229	350	319	582	310	7	15	9	40	13	362	541	87	75	56	90	43	216	89	98	26	109	12	6	15	103	33	97	19
OTU698	1	1	1	0	2	0	2	0	0	0	0	2	0	1	1	0	0	0	0	0	2	0	0	1	2	16	15	8	0	31	3	0	0	0	0	0	1	0	0	1	9	2	4	14	6	0	3	10	1
OTU7	5674	1408	1681	534	289	326	144	165	109	188	1300	1965	1287	1566	2319	3064	1225	3590	4582	4904	943	694	942	1138	917	61	349	460	201	59	1228	2093	2702	1271	270	2969	307	3406	3206	1942	2533	2361	1147	2561	1202	2262	4640	486	2803
OTU70	0	0	0	0	0	3	2	1	4	4	27	7	4	5	10	14	24	26	7	11	34	3	12	8	32	10	58	0	21	0	21	44	23	25	99	45	139	28	79	109	449	61	37	244	146	101	29	34	12
OTU705	570	597	351	957	610	32	46	44	66	57	137	207	53	86	345	1281	318	1194	883	1709	360	297	209	93	334	24	30	33	61	27	272	408	189	159	295	893	716	1859	1929	1464	1099	763	747	223	1768	441	2914	31	481
OTU71	71	205	144	192	173	52	10	20	12	184	289	197	99	153	226	93	120	152	59	140	201	69	230	197	110	5	49	67	59	3	13	37	12	25	7	18	16	112	13	38	46	78	21	10	18	21	37	21	26
OTU712	13	0	4	4	4	1	4	2	1	1	2	5	1	2	0	1	2	0	3	0	5	0	1	0	3	87	68	76	7	140	1	1	1	1	0	1	2	3	0	2	4	2	2	4	2	1	3	4	0
OTU7198	1	3	5	1	2	180	233	337	121	236	37	68	32	44	47	4	1	0	8	10	81	65	129	112	72	1	1	2	10	1	8	10	9	5	3	28	3	19	13	21	3	132	5	5	1	4	20	6	0
OTU72	60	459	4	97	7	2	690	5	0	1	1	432	4	166	0	2	265	1	477	1	2	452	2	165	4	37	485	80	431	20	1	418	1	144	0	4	279	1	407	3	26	7	27	10	38	15	42	40	1
OTU721	39	147	32	55	10	0	1	1	2	1	1	2	0	1	0	87	53	151	112	94	2	2	0	0	0	1	0	1	5	0	0	3	0	0	0	2	0	0	4	0	146	10	3	20	45	4	209	2	23
OTU7225	23	6	1	9	75	5	1	5	0	3	10	4	4	8	7	3	1	3	2	3	34	8	30	1	13	24	473	268	22	31	18	1	0	1	2	4	1	3	0	8	0	0	0	0	1	12	0	0	0
OTU723	2	0	1	3	3	1	0	64	0	33	0	0	2	1	18	1	2	0	0	26	5	2	0	0	90	5	31	17	0	11	1	0	0	0	16	1	2	1	0	2	0	0	0	0	0	0	0	0	0
OTU73	148	140	19	73	51	31	10	6	9	35	590	93	177	284	594	16	34	38	34	21	13	7	9	21	11	2	4	0	4	5	51	69	367	141	52	1412	231	809	994	649	151	166	21	53	128	133	17	26	11
OTU7308	2	0	1	3	0	0	4	1	0	1	144	86	210	185	131	1	0	0	1	2	34	1	19	7	4	1	3	0	1	3	4	2	4	0	1	1	2	0	1	1	0	11	2	4	1	1	0	1	0
OTU7327	1	0	1	0	0	1	3	0	1	3	109	26	24	33	85	0	0	0	0	0	11	0	9	4	2	0	0	2	0	0	1	0	2	1	0	4	2	7	3	7	0	0	0	0	0	3	0	5	0
OTU736	450	1946	573	1850	1593	624	585	491	2322	1047	115	207	68	181	176	765	2194	1030	634	642	535	1032	626	106	192	133	673	1346	2273	54	711	821	700	1086	1184	693	519	589	469	801	390	955	735	445	373	945	501	739	459
OTU7378	3	4	6	1	2	0	0	1	0	3	119	96	179	168	234	5	1	4	2	9	17	14	9	9	19	2	1	0	1	0	9	28	1	2	6	2	0	10	1	4	4	18	8	7	3	4	0	0	1
OTU74	41	2	36	5	17	7	4	5	0	9	423	125	443	107	157	20	1	83	72	20	28	36	146	26	32	3	6	13	7	4	9	13	3	4	2	19	29	240	81	94	97	27	12	214	24	817	26	5	27
OTU7440	0	2	1	0	0	0	0	3	1	0	1	2	3	3	0	303	91	140	127	103	0	5	0	4	0	0	1	0	1	0	1	1	1	0	0	42	30	5	48	11	0	10	1	1	0	1	0	30	0
OTU7472	44	50	88	194	59	16	12	49	23	36	319	39	37	53	100	17	20	17	11	18	69	30	51	83	66	4	1	7	6	2	10	11	1	5	1	5	3	14	8	5	19	24	1	0	5	8	1	12	0
OTU75	46	11	21	52	39	116	76	29	20	97	284	146	301	128	128	212	11	17	23	40	155	500	121	58	264	12	51	180	165	7	52	41	13	20	26	101	366	133	115	37	34	4	7	4	22	208	16	25	6
OTU76	37	49	14	73	44	48	28	14	179	81	788	247	521	379	402	46	8	21	31	36	661	68	274	118	496	12	30	115	91	10	8	9	8	7	4	126	438	293	411	309	11	6	5	7	33	80	112	27	28
OTU77	15	29	42	18	17	25	6	18	40	72	644	712	261	614	994	48	105	46	63	83	344	125	290	182	213	4	2	14	38	4	59	120	13	15	7	15	7	29	11	10	47	49	1	11	18	40	25	10	9
OTU770	2	0	1	0	0	0	0	1	0	0	0	0	0	1	0	1	1	0	0	0	2	0	0	0	0	101	7	5	1	152	0	1	0	0	0	0	1	0	0	3	7	2	2	7	3	1	7	4	0
OTU7757	3	12	8	5	3	8	16	33	4	9	5	7	10	10	10	4	6	1	5	12	25	4	4	24	14	0	0	0	0	1	2	0	2	3	2	0	0	3	1	2	0	5	0	1	0	1	0	1	0
OTU7770	2	1	5	7	4	0	0	0	0	2	1	0	1	1	2	1	3	0	2	3	1	0	0	1	0	0	1	0	2	0	1	2	0	1	0	2	0	5	3	0	56	1	1	2	5	0	1	1	4
OTU7797	0	6	3	4	0	4	25	3	13	21	1	2	0	5	1	5	7	4	4	4	93	355	232	344	116	0	2	2	9	0	2	23	2	4	0	4	5	7	4	0	1	2	0	0	1	1	0	168	1
OTU78	53	108	112	77	39	38	88	20	71	111	31	91	24	45	28	53	168	75	74	46	21	29	36	55	10	3	127	183	193	4	17	53	12	13	10	28	14	53	41	21	12	7	7	6	4	25	29	21	22
OTU789	1	1	0	0	0	1	0	0	0	2	0	3	0	0	0	1	1	0	3	0	0	0	0	1	0	175	39	7	0	151	0	1	1	0	0	1	0	0	0	1	9	7	2	1	6	0	6	5	0
OTU79	3	7	3	4	2	27	17	21	29	50	4	0	2	1	4	3	25	13	3	1	18	32	19	17	10	13	16	31	72	0	60	80	50	52	61	91	58	66	55	60	18	96	25	155	33	82	11	134	10
OTU8	357	261	2222	321	137	3747	4052	4790	1157	1289	2843	2169	5864	5849	5221	1202	1135	1151	1225	1604	866	658	2924	4588	6711	105	1314	1279	819	104	1017	2609	4325	4005	1202	625	1777	887	413	847	182	481	663	423	214	204	8810	610	438
OTU80	1787	2596	638	3907	2443	1174	2113	2332	2573	1425	126	166	99	105	140	1613	1191	1601	1595	1948	545	358	526	190	301	108	264	257	541	55	1934	1597	1851	1165	1990	2316	3088	1202	1294	1801	750	3507	2144	1506	4410	2203	1839	4729	7021
OTU81	294	279	277	448	638	45	36	31	106	294	232	319	100	359	570	32	59	65	35	52	543	1006	1034	1075	553	12	17	63	74	1	44	175	38	14	12	46	38	95	18	38	20	150	31	17	11	9	48	38	3
OTU82	1	0	0	0	0	13	10	5	32	35	4	7	2	4	5	50	234	65	93	78	153	116	101	254	133	0	39	59	41	1	6	70	22	8	1	19	38	33	13	23	4	69	28	33	3	9	58	3	19
OTU821	8	0	1	0	0	0	2	0	0	1	0	0	2	1	2	0	0	0	1	0	1	3	0	0	0	102	4	3	1	86	2	0	0	0	0	0	1	1	0	1	6	4	6	9	9	0	2	4	2
OTU83	90	2	8	27	75	9	1	5	2	10	31	19	18	22	12	42	23	25	38	23	85	91	97	64	30	1	2	17	2	3	58	15	63	16	32	106	7	96	92	32	126	15	13	52	77	94	88	29	21
OTU84	9	0	0	0	0	1	0	0	0	0	1	1	0	0	0	0	0	0	1	0	2	1	0	0	0	107	16	2	4	94	0	0	0	0	0	1	0	0	0	0	877	6	1	0	3	0	9	0	0
OTU85	0	0	0	0	0	1	0	0	1	2	32	11	4	7	11	12	3	51	18	8	0	5	0	1	0	0	1	5	3	0	0	1	1	0	0	23	1	33	19	10	119	8	131	108	174	403	10	8	252
OTU86	0	0	1	1	1	1	0	1	0	1	52	12	48	28	101	0	0	1	1	1	121	3	50	44	51	0	1	0	0	2	2	3	2	1	1	18	42	13	34	60	1	1	0	0	12	61	2	0	3
OTU867	3	3	1	1	1	0	2	1	0	0	0	1	1	0	0	1	1	0	4	0	0	0	0	1	0	120	23	30	3	154	2	1	0	1	0	1	1	0	5	0	2	1	0	0	0	0	1	1	0
OTU87	2	5	0	1	1	1	4	1	1	3	1	7	1	4	2	4	2	0	3	0	244	141	331	217	119	0	2	1	1	4	22	18	27	5	2	22	46	26	26	41	22	43	13	9	190	31	29	15	82
OTU8721	4	7	10	7	2	12	24	8	14	5	1	7	1	3	4	5	5	4	8	4	12	14	12	37	16	0	0	2	0	0	7	5	3	2	9	5	4	3	2	6	0	3	1	1	1	1	0	2	0
OTU8781	60	51	38	44	146	8	12	12	18	32	5	4	2	3	2	6	36	27	9	16	20	18	34	8	4	1	6	0	12	1	97	137	77	120	101	54	34	30	69	31	25	79	64	66	20	66	23	61	26
OTU88	0	1	3	4	0	1	1	0	1	0	1	14	3	8	3	4	3	1	2	0	301	71	344	326	255	1	297	31	18	3	3	1	0	3	0	2	19	6	3	7	9	1	1	0	20	11	6	2	1
OTU8874	166	215	65	310	282	482	606	650	1043	581	55	39	30	35	63	159	370	143	92	189	115	102	126	29	77	65	164	212	386	16	827	633	828	577	905	1174	1631	360	375	881	163	1558	648	588	880	1168	134	3793	957
OTU8882	8	22	11	3	1	1	0	0	0	0	1	1	1	1	0	11	6	13	9	3	2	3	2	0	1	0	0	0	0	0	20	12	10	15	15	24	0	9	19	8	21	6	9	5	5	1	1	1	4
OTU89	3	0	1	1	0	4	1	0	2	2	36	1	76	8	24	16	14	19	10	20	8	11	8	25	9	32	24	1	11	3	33	10	29	18	22	316	1177	167	631	407	451	146	526	154	1124	192	41	315	5
OTU9	1913	714	1689	1169	2848	1230	620	449	671	1005	681	934	634	959	783	629	876	909	1055	1165	1165	1701	938	393	852	106	1354	1489	3324	92	709	762	678	1722	1298	1353	616	2240	1110	1359	1097	525	819	558	800	1095	919	169	627
OTU90	3	0	4	1	2	0	0	0	2	1	243	92	97	82	168	208	2	151	505	78	9	8	5	4	3	4	0	1	1	2	3	1	0	1	1	1	1	9	1	9	19	1	1	0	55	1	5	3	6
OTU9005	3	8	7	5	2	3	6	4	6	5	0	4	1	2	0	2	15	5	9	2	4	9	4	6	4	3	4	3	2	1	4	8	5	5	4	0	2	0	3	3	7	4	6	6	1	5	4	12	6
OTU909	0	26	29	7	9	30	8	26	49	50	32	16	13	25	24	4	48	4	9	8	40	29	12	23	43	0	7	2	7	1	13	74	33	27	6	6	12	14	8	7	4	11	4	5	2	0	9	1	3
OTU9090	5	8	5	8	4	43	17	14	13	12	1	0	2	1	3	2	1	4	9	7	2	1	3	5	2	1	0	0	3	0	49	171	110	100	114	8	19	5	5	10	4	0	1	1	3	169	7	0	6
OTU91	20	11	14	21	38	28	10	9	17	62	184	78	29	43	66	77	82	140	59	74	90	223	80	199	106	13	40	20	94	2	20	95	18	11	9	41	9	66	43	40	7	29	6	7	2	34	3	8	0
OTU9187	0	0	0	0	0	0	0	0	2	7	4	9	6	1	2	4	3	3	1	3	10	2	16	11	4	0	0	1	0	0	20	28	0	1	0	0	0	3	6	5	27	0	0	0	0	0	6	1	5
OTU92	36	11	9	45	35	12	1	15	15	7	801	240	1175	259	375	72	5	18	65	79	105	9	73	92	129	3	5	1	3	5	0	12	3	7	1	133	184	183	334	579	17	7	2	1	5	57	249	11	61
OTU93	3	1	0	1	0	1	2	1	1	6	0	2	0	3	6	0	0	0	2	1	50	50	19	11	21	0	23	1	2	4	17	296	60	11	2	1	7	0	6	0	2	14	13	0	3	109	5	256	160
OTU94	69	62	102	129	187	5	4	2	1	2	18	36	4	21	40	5	7	31	23	10	48	88	108	76	104	0	11	29	33	1	25	136	17	6	9	5	1	7	3	2	0	19	0	1	0	0	1	1	0
OTU9491	133	34	81	21	29	8	29	7	6	1	99	92	126	170	126	530	5	600	1381	503	5	15	1	3	1	14	25	154	8	2	14	27	66	39	10	85	52	493	326	72	346	48	822	45	1036	544	1326	27	2409
OTU95	10	19	7	22	3	26	18	9	40	37	52	52	41	85	109	32	54	62	54	26	117	98	127	272	112	3	13	0	1	0	37	87	18	13	3	34	10	26	34	19	2	57	8	1	2	22	5	13	3
OTU9580	1	1	4	2	0	9	20	8	2	3	1	1	1	0	1	12	25	10	17	5	0	0	0	0	0	0	0	0	1	0	16	2	8	13	15	0	8	3	10	2	25	4	15	0	18	3	21	13	4
OTU96	21	252	117	110	43	14	6	13	23	55	100	67	124	96	180	5	41	11	9	15	141	259	207	181	130	4	63	48	41	5	19	108	42	17	1	24	87	36	27	48	13	17	6	7	10	14	12	4	14
OTU97	4	0	1	2	2	0	0	1	1	0	1	0	0	0	1	0	0	0	0	0	0	0	1	0	0	35	6	39	7	21	0	0	1	0	0	1	0	0	0	0	1	2	0	9	0	0	1	1	2
OTU98	13	70	6	8	19	4	99	2	0	6	7	72	4	1	4	2	62	1	123	4	10	73	2	1	15	20	322	160	99	42	4	74	0	0	6	3	51	2	81	1	146	120	38	66	41	11	93	46	38
OTU980	1	1	1	0	0	1	0	0	1	0	25	29	52	13	4	0	1	0	2	1	34	13	14	9	5	0	113	7	74	0	2	2	1	7	4	1	1	2	4	0	0	130	44	4	1	0	9	1	0
OTU99	21	0	5	3	48	2	3	3	0	3	7	2	3	1	2	2	0	0	2	4	10	1	5	1	11	54	209	198	9	46	6	2	0	0	2	1	1	1	2	4	31	39	5	21	14	7	27	49	16
OTU9912	2	0	0	0	0	2	0	2	2	2	2	1	2	0	1	23	4	10	15	2	4	0	0	2	2	0	0	0	0	0	7	0	3	1	2	1	15	6	12	2	1	7	11	22	10	11	12	9	9
OTU993	4	7	6	3	6	7	5	5	10	14	39	20	8	23	41	8	9	5	2	14	49	26	33	48	30	0	0	0	0	1	3	16	3	2	3	3	3	16	6	6	0	11	0	2	1	12	7	5	1
OTU9947	0	39	21	7	2	18	3	7	3	8	5	35	20	16	8	1	9	1	1	3	26	10	17	12	25	2	2	0	3	1	1	5	4	4	3	3	0	3	1	5	0	1	0	0	1	0	0	1	1
[truncated: 48 more columns]
